# Supplementary material for: The seroincidence of childhood Shigella sonnei infection in Ho Chi Minh City, Vietnam
Source: PLoS Negl Trop Dis. 2023 Oct 30;17(10):e0011728. doi: 10.1371/journal.pntd.0011728 (PMC10635567; doi:10.1371/journal.pntd.0011728)
Supplement: S1 Data — (XLS) [file pntd.0011728.s007.xls]

## Sheet: Sheet1
Participant	sex	Age at enrolment	anti-O Elisa Units at visit 0	Log10 transformed anti-O Elisa Units at visit 0	Age at visit 1	anti-O Elisa Units at visit 1	Log10 transformed anti-O Elisa Units at visit 1	Observed seroconversion between visits 0 and 1	Age at visit 2	anti-O Elisa Units at visit 2	Log10 transformed anti-O Elisa Units at visit 2	Observed seroconversion between visits 1 and 2	Age at visit 3	anti-O Elisa Units at visit 3	Log10 transformed anti-O Elisa Units at visit 3	Observed seroconversion between visits 2 and 3	Age at visit 4	anti-O Elisa Units at visit 4	Log10 transformed anti-O Elisa Units at visit 4	Observed seroconversion between visits 3 and 4	Attended at least 2 consecutive visits	Attended all visits	Observed seroconversion at any stage of follow-up	Seroconversion between visits 0 and 1	Seroconversion between visits 1 and 2	Seroconversion between visits 2 and 3	Seroconversion between visits 3 and 4	Seroconversion at 18 months	Seroconversion at 24 months	Seroconversion at 30 months	Seroconversion at 36 months	Seroconversion at 42 months	Seroconversion at 48 months	Seroconversion at 54 months	Seroconversion at 60 months	anti-O Elisa Units at 12 months old	anti-O Elisa Units at 18 months old	anti-O Elisa Units at 24 months old	anti-O Elisa Units at 30 months old	anti-O Elisa Units at 36 months old	anti-O Elisa Units at 42 months old	anti-O Elisa Units at 48 months old	anti-O Elisa Units at 54 months old	anti-O Elisa Units at 60 months old	Log10 transformed anti-O Elisa Units at 12 months old	Log10 transformed anti-O Elisa Units at 18 months old	Log10 transformed anti-O Elisa Units at 24 months old	Log10 transformed anti-O Elisa Units at 30 months old	Log10 transformed anti-O Elisa Units at 36 months old
1	Female	36 months	59.03	1.77107	42 months	99.5492	1.99804	No seroconversion event	48 months	76.0765	1.88125	No seroconversion event	54 months	18.6579	1.27086	No seroconversion event	60 months	25.72	1.41027	No seroconversion event	At least 2 consecutive visits	Complete follow-up	No seroconversion or data missing	No conversion	No conversion	No conversion	No conversion					No conversion	No conversion	No conversion	No conversion					59.03	99.5492	76.0765	18.6579	25.72					1.77107
2	Male	36 months	0.233458	-0.631791	42 months	17.7643	1.24955														At least 2 consecutive visits	Incomplete follow-up	Seroconversion observed	Seroconversion								Seroconversion								0.233458	17.7643								-0.631791
3	Female	36 months	0.256788	-0.590425	42 months	36.2928	1.55982	Seroconversion event	48 months	28.0785	1.44837	No seroconversion event	54 months	12.9857	1.11346	No seroconversion event	60 months	9.42165	0.974127	No seroconversion event	At least 2 consecutive visits	Complete follow-up	Seroconversion observed	Seroconversion	No conversion	No conversion	No conversion					Seroconversion	No conversion	No conversion	No conversion					0.256788	36.2928	28.0785	12.9857	9.42165					-0.590425
4	Male	36 months	0.233458	-0.631791	42 months	0.70402	-0.152415	No seroconversion event	48 months	0.852818	-0.0691434	No seroconversion event	54 months	1.56025	0.193195	No seroconversion event	60 months	3.40076	0.531576	No seroconversion event	At least 2 consecutive visits	Complete follow-up	No seroconversion or data missing	No conversion	No conversion	No conversion	No conversion					No conversion	No conversion	No conversion	No conversion					0.233458	0.70402	0.852818	1.56025	3.40076					-0.631791
5	Female	36 months	0.350807	-0.454932	42 months	17.4879	1.24274	Seroconversion event	48 months	14.0239	1.14687	No seroconversion event	54 months	13.8342	1.14095	No seroconversion event	60 months	11.2103	1.04962	No seroconversion event	At least 2 consecutive visits	Complete follow-up	Seroconversion observed	Seroconversion	No conversion	No conversion	No conversion					Seroconversion	No conversion	No conversion	No conversion					0.350807	17.4879	14.0239	13.8342	11.2103					-0.454932
6	Female	36 months	0.192654	-0.715221	42 months	4.32323	0.635808	No seroconversion event	48 months	1.37993	0.139858	No seroconversion event	54 months	7.00653	0.845503	No seroconversion event	60 months	3.22089	0.507976	No seroconversion event	At least 2 consecutive visits	Complete follow-up	No seroconversion or data missing	No conversion	No conversion	No conversion	No conversion					No conversion	No conversion	No conversion	No conversion					0.192654	4.32323	1.37993	7.00653	3.22089					-0.715221
7	Male	36 months	74.9578	1.87482	42 months	7.69281	0.886085	No seroconversion event	48 months	0.555045	-0.255672	No seroconversion event	54 months	4.59463	0.662251	No seroconversion event	60 months	4.58131	0.660989	No seroconversion event	At least 2 consecutive visits	Complete follow-up	No seroconversion or data missing	No conversion	No conversion	No conversion	No conversion					No conversion	No conversion	No conversion	No conversion					74.9578	7.69281	0.555045	4.59463	4.58131					1.87482
8	Female	36 months	0.350807	-0.454932	42 months	10.5415	1.0229	Seroconversion event	48 months	2.23206	0.348707	No seroconversion event	54 months	3.31197	0.520086	No seroconversion event	60 months	0.326856	-0.485644	No seroconversion event	At least 2 consecutive visits	Complete follow-up	Seroconversion observed	Seroconversion	No conversion	No conversion	No conversion					Seroconversion	No conversion	No conversion	No conversion					0.350807	10.5415	2.23206	3.31197	0.326856					-0.454932
9	Female	36 months	0.308514	-0.510725	42 months	11.5319	1.0619	Seroconversion event	48 months	5.8522	0.767319	No seroconversion event	54 months	11.5859	1.06393	No seroconversion event	60 months	2.00713	0.302575	No seroconversion event	At least 2 consecutive visits	Complete follow-up	Seroconversion observed	Seroconversion	No conversion	No conversion	No conversion					Seroconversion	No conversion	No conversion	No conversion					0.308514	11.5319	5.8522	11.5859	2.00713					-0.510725
10	Male	36 months	0.277747	-0.556351	42 months	0.251232	-0.599925	No seroconversion event	48 months	33.359	1.52321	Seroconversion event	54 months	5.79551	0.763092	No seroconversion event	60 months	1.01075	0.00464435	No seroconversion event	At least 2 consecutive visits	Complete follow-up	Seroconversion observed	No conversion	Seroconversion	No conversion	No conversion					No conversion	Seroconversion	No conversion	No conversion					0.277747	0.251232	33.359	5.79551	1.01075					-0.556351
11	Female	36 months	11.9905	1.07884																	No consecutive f/u visits	Incomplete follow-up	No seroconversion or data missing																	11.9905									1.07884
12	Female	36 months	0.123075	-0.909832	42 months	9.16096	0.961941	No seroconversion event	48 months	0.852818	-0.0691434	No seroconversion event	54 months	1.61862	0.209146	No seroconversion event	60 months	0.403442	-0.394219	No seroconversion event	At least 2 consecutive visits	Complete follow-up	No seroconversion or data missing	No conversion	No conversion	No conversion	No conversion					No conversion	No conversion	No conversion	No conversion					0.123075	9.16096	0.852818	1.61862	0.403442					-0.909832
13	Female	36 months	0.173938	-0.759606																	No consecutive f/u visits	Incomplete follow-up	No seroconversion or data missing																	0.173938									-0.759606
14	Male	36 months	4.20407	0.62367	42 months	18.8544	1.27541	Seroconversion event	48 months	1.84109	0.265075	No seroconversion event	54 months	3.88863	0.589796	No seroconversion event	60 months	0.53998	-0.267622	No seroconversion event	At least 2 consecutive visits	Complete follow-up	Seroconversion observed	Seroconversion	No conversion	No conversion	No conversion					Seroconversion	No conversion	No conversion	No conversion					4.20407	18.8544	1.84109	3.88863	0.53998					0.62367
15	Female	36 months	0.186654	-0.728964	42 months	0.173448	-0.760831	No seroconversion event	48 months	0.189076	-0.723363	No seroconversion event	54 months	1.16911	0.0678567	No seroconversion event	60 months	2.78403	0.444674	No seroconversion event	At least 2 consecutive visits	Complete follow-up	No seroconversion or data missing	No conversion	No conversion	No conversion	No conversion					No conversion	No conversion	No conversion	No conversion					0.186654	0.173448	0.189076	1.16911	2.78403					-0.728964
16	Male	36 months	0.331532	-0.479475	42 months	21.292	1.32822	Seroconversion event	48 months	11.34	1.05461	No seroconversion event	54 months	5.30044	0.724312	No seroconversion event	60 months	0.552749	-0.257472	No seroconversion event	At least 2 consecutive visits	Complete follow-up	Seroconversion observed	Seroconversion	No conversion	No conversion	No conversion					Seroconversion	No conversion	No conversion	No conversion					0.331532	21.292	11.34	5.30044	0.552749					-0.479475
17	Female	36 months	0.256373	-0.591128	42 months	0.191669	-0.717449	No seroconversion event	48 months	7.89607	0.897411	No seroconversion event	54 months	1.70299	0.231211	No seroconversion event	60 months	0.276795	-0.557842	No seroconversion event	At least 2 consecutive visits	Complete follow-up	No seroconversion or data missing	No conversion	No conversion	No conversion	No conversion					No conversion	No conversion	No conversion	No conversion					0.256373	0.191669	7.89607	1.70299	0.276795					-0.591128
18	Female	36 months	0.001	-3	42 months	0.0992875	-1.00311	No seroconversion event	48 months	1.64938	0.217321	No seroconversion event	54 months	0.758454	-0.120071	No seroconversion event	60 months	0.0530028	-1.2757	No seroconversion event	At least 2 consecutive visits	Complete follow-up	No seroconversion or data missing	No conversion	No conversion	No conversion	No conversion					No conversion	No conversion	No conversion	No conversion					0.001	0.0992875	1.64938	0.758454	0.0530028					-3
19	Male	36 months	0.107576	-0.968284	42 months	0.2102	-0.677367	No seroconversion event	48 months	1.8455	0.266114	No seroconversion event	54 months	1.53266	0.185446	No seroconversion event	60 months	0.22224	-0.653179	No seroconversion event	At least 2 consecutive visits	Complete follow-up	No seroconversion or data missing	No conversion	No conversion	No conversion	No conversion					No conversion	No conversion	No conversion	No conversion					0.107576	0.2102	1.8455	1.53266	0.22224					-0.968284
20	Female	36 months	0.23039	-0.637537	42 months	0.188923	-0.723714	No seroconversion event	48 months	2.37806	0.376223	No seroconversion event	54 months	2.90706	0.463455	No seroconversion event	60 months	0.941934	-0.0259796	No seroconversion event	At least 2 consecutive visits	Complete follow-up	No seroconversion or data missing	No conversion	No conversion	No conversion	No conversion					No conversion	No conversion	No conversion	No conversion					0.23039	0.188923	2.37806	2.90706	0.941934					-0.637537
21	Male	36 months	0.295016	-0.530155	42 months	5.25072	0.720219	No seroconversion event	48 months	3.82894	0.583078	No seroconversion event	54 months	2.48096	0.394619	No seroconversion event	60 months	0.473938	-0.324279	No seroconversion event	At least 2 consecutive visits	Complete follow-up	No seroconversion or data missing	No conversion	No conversion	No conversion	No conversion					No conversion	No conversion	No conversion	No conversion					0.295016	5.25072	3.82894	2.48096	0.473938					-0.530155
22	Male	36 months	0.0526919	-1.27826	42 months	0.0992875	-1.00311	No seroconversion event	48 months	1.90844	0.280678	No seroconversion event	54 months	1.78588	0.251853	No seroconversion event	60 months	0.13782	-0.860687	No seroconversion event	At least 2 consecutive visits	Complete follow-up	No seroconversion or data missing	No conversion	No conversion	No conversion	No conversion					No conversion	No conversion	No conversion	No conversion					0.0526919	0.0992875	1.90844	1.78588	0.13782					-1.27826
23	Female	36 months	0.245387	-0.610149	42 months	0.215296	-0.666965	No seroconversion event	48 months	3.24324	0.51098	No seroconversion event	54 months	1.86743	0.271244	No seroconversion event	60 months	0.403442	-0.394219	No seroconversion event	At least 2 consecutive visits	Complete follow-up	No seroconversion or data missing	No conversion	No conversion	No conversion	No conversion					No conversion	No conversion	No conversion	No conversion					0.245387	0.215296	3.24324	1.86743	0.403442					-0.610149
24	Female	36 months	7.48018	0.873912	42 months	0.0992875	-1.00311	No seroconversion event	48 months	2.09105	0.320364	No seroconversion event	54 months	1.35526	0.132024	No seroconversion event	60 months	0.0854684	-1.06819	No seroconversion event	At least 2 consecutive visits	Complete follow-up	No seroconversion or data missing	No conversion	No conversion	No conversion	No conversion					No conversion	No conversion	No conversion	No conversion					7.48018	0.0992875	2.09105	1.35526	0.0854684					0.873912
25	Male	36 months	0.328288	-0.483746	42 months	0.0905343	-1.04319	No seroconversion event	48 months	1.29105	0.110942	No seroconversion event	54 months	2.18191	0.338838	No seroconversion event	60 months	0.0530028	-1.2757	No seroconversion event	At least 2 consecutive visits	Complete follow-up	No seroconversion or data missing	No conversion	No conversion	No conversion	No conversion					No conversion	No conversion	No conversion	No conversion					0.328288	0.0905343	1.29105	2.18191	0.0530028					-0.483746
26	Female	36 months	0.245387	-0.610149	42 months	0.1659	-0.780155	No seroconversion event	48 months	1.8455	0.266114	No seroconversion event	54 months	1.70299	0.231211	No seroconversion event	60 months	0.0854684	-1.06819	No seroconversion event	At least 2 consecutive visits	Complete follow-up	No seroconversion or data missing	No conversion	No conversion	No conversion	No conversion					No conversion	No conversion	No conversion	No conversion					0.245387	0.1659	1.8455	1.70299	0.0854684					-0.610149
27	Male	36 months	0.001	-3	42 months	0.174771	-0.75753	No seroconversion event	48 months	1.04842	0.0205357	No seroconversion event	54 months	12.181	1.08568	Seroconversion event	60 months	0.182262	-0.739303	No seroconversion event	At least 2 consecutive visits	Complete follow-up	Seroconversion observed	No conversion	No conversion	Seroconversion	No conversion					No conversion	No conversion	Seroconversion	No conversion					0.001	0.174771	1.04842	12.181	0.182262					-3
28	Male	36 months	1.46468	0.165743	42 months	0.001	-3	No seroconversion event	48 months	2.20821	0.344041	No seroconversion event	54 months	2.76765	0.442111	No seroconversion event	60 months	5.30476	0.724666	No seroconversion event	At least 2 consecutive visits	Complete follow-up	No seroconversion or data missing	No conversion	No conversion	No conversion	No conversion					No conversion	No conversion	No conversion	No conversion					1.46468	0.001	2.20821	2.76765	5.30476					0.165743
29	Male	36 months	1.98153	0.297	42 months	1.92123	0.283579	No seroconversion event	48 months	3.96069	0.597771	No seroconversion event	54 months	7.49666	0.874868	No seroconversion event	60 months	193.589	2.28688	Seroconversion event	At least 2 consecutive visits	Complete follow-up	Seroconversion observed	No conversion	No conversion	No conversion	Seroconversion					No conversion	No conversion	No conversion	Seroconversion					1.98153	1.92123	3.96069	7.49666	193.589					0.297
30	Female	36 months	1.56226	0.193753	42 months	0.137102	-0.862958	No seroconversion event	48 months	2.26558	0.355178	No seroconversion event	54 months	15.3882	1.18719	Seroconversion event	60 months	5.30476	0.724666	No seroconversion event	At least 2 consecutive visits	Complete follow-up	Seroconversion observed	No conversion	No conversion	Seroconversion	No conversion					No conversion	No conversion	Seroconversion	No conversion					1.56226	0.137102	2.26558	15.3882	5.30476					0.193753
31	Female	36 months	39.2035	1.59333	42 months	1.04737	0.0201007	No seroconversion event	48 months	3.75333	0.574417	No seroconversion event	54 months	22.4644	1.35149	Seroconversion event	60 months	3.63898	0.560979	No seroconversion event	At least 2 consecutive visits	Complete follow-up	Seroconversion observed	No conversion	No conversion	Seroconversion	No conversion					No conversion	No conversion	Seroconversion	No conversion					39.2035	1.04737	3.75333	22.4644	3.63898					1.59333
32	Male	36 months	0.69306	-0.159229	42 months	0.230121	-0.638044	No seroconversion event	48 months	3.00278	0.477523	No seroconversion event	54 months	23.756	1.37577	Seroconversion event	60 months	4.87264	0.687765	No seroconversion event	At least 2 consecutive visits	Complete follow-up	Seroconversion observed	No conversion	No conversion	Seroconversion	No conversion					No conversion	No conversion	Seroconversion	No conversion					0.69306	0.230121	3.00278	23.756	4.87264					-0.159229
33	Male	36 months	1.29816	0.113327	42 months	0.18335	-0.736718	No seroconversion event	48 months	2.85351	0.455379	No seroconversion event	54 months	8.40539	0.924558	No seroconversion event	60 months	2.30234	0.36217	No seroconversion event	At least 2 consecutive visits	Complete follow-up	No seroconversion or data missing	No conversion	No conversion	No conversion	No conversion					No conversion	No conversion	No conversion	No conversion					1.29816	0.183351	2.85351	8.40539	2.30234					0.113327
34	Female	36 months	0.988789	-0.0048963	42 months	0.70497	-0.15183	No seroconversion event	48 months	3.05166	0.484537	No seroconversion event	54 months	0.714659	-0.145901	No seroconversion event	60 months	3.08239	0.488887	No seroconversion event	At least 2 consecutive visits	Complete follow-up	No seroconversion or data missing	No conversion	No conversion	No conversion	No conversion					No conversion	No conversion	No conversion	No conversion					0.988789	0.70497	3.05166	0.714659	3.08239					-0.00489631
35	Female	36 months	1.06574	0.0276528	42 months	1.87985	0.274122	No seroconversion event	48 months	4.15999	0.619092	No seroconversion event	54 months	0.351868	-0.453621	No seroconversion event	60 months	3.08239	0.488887	No seroconversion event	At least 2 consecutive visits	Complete follow-up	No seroconversion or data missing	No conversion	No conversion	No conversion	No conversion					No conversion	No conversion	No conversion	No conversion					1.06574	1.87985	4.15999	0.351868	3.08239					0.0276528
36	Male	36 months	11.9905	1.07884	42 months	99.5925	1.99823	Seroconversion event	48 months	4.53803	0.656867	No seroconversion event	54 months	0.977894	-0.00970821	No seroconversion event	60 months	10.5511	1.0233	Seroconversion event	At least 2 consecutive visits	Complete follow-up	Seroconversion observed	Seroconversion	No conversion	No conversion	Seroconversion					Seroconversion	No conversion	No conversion	Seroconversion					11.9905	99.5925	4.53803	0.977894	10.5511					1.07884
37	Male	36 months	1.16264	0.065444	42 months	1.71035	0.233086	No seroconversion event	48 months	2.98588	0.475073	No seroconversion event	54 months	0.512178	-0.290579	No seroconversion event	60 months	5.43162	0.734929	No seroconversion event	At least 2 consecutive visits	Complete follow-up	No seroconversion or data missing	No conversion	No conversion	No conversion	No conversion					No conversion	No conversion	No conversion	No conversion					1.16264	1.71035	2.98588	0.512178	5.43162					0.065444
38	Female	36 months	1.69206	0.228417	42 months	2.93324	0.467347	No seroconversion event	48 months	2.5386	0.404593	No seroconversion event	54 months	6.30659	0.799795	No seroconversion event	60 months	4.87264	0.687765	No seroconversion event	At least 2 consecutive visits	Complete follow-up	No seroconversion or data missing	No conversion	No conversion	No conversion	No conversion					No conversion	No conversion	No conversion	No conversion					1.69206	2.93324	2.5386	6.30659	4.87264					0.228417
39	Male	36 months	10.8608	1.03586	42 months	1.83808	0.264365	No seroconversion event	48 months	4.35218	0.638706	No seroconversion event	54 months	1.00301	0.00130667	No seroconversion event	60 months	3.63898	0.560979	No seroconversion event	At least 2 consecutive visits	Complete follow-up	No seroconversion or data missing	No conversion	No conversion	No conversion	No conversion					No conversion	No conversion	No conversion	No conversion					10.8608	1.83808	4.35218	1.00301	3.63898					1.03586
40	Male	36 months	9.473	0.976488									54 months	1.57205	0.196468		60 months	2.94504	0.469091		At least 2 consecutive visits	Incomplete follow-up	No seroconversion or data missing				No conversion								No conversion					9.473			1.57205	2.94504					0.976488
41	Female	36 months	2.45834	0.390642	42 months	2.61447	0.417383	No seroconversion event	48 months	4.53803	0.656867	No seroconversion event	54 months	1.29192	0.111236	No seroconversion event	60 months	7.70607	0.886833	No seroconversion event	At least 2 consecutive visits	Complete follow-up	No seroconversion or data missing	No conversion	No conversion	No conversion	No conversion					No conversion	No conversion	No conversion	No conversion					2.45834	2.61447	4.53803	1.29192	7.70607					0.390642
42	Male	36 months	0.879041	-0.055991	42 months	1.15114	0.061128		48 months	19.3989	1.28778		54 months	11.4877	1.06023						At least 2 consecutive visits	Incomplete follow-up	Seroconversion observed	No conversion	Seroconversion	No conversion						No conversion	Seroconversion	No conversion						0.879041	1.15114	19.3989	11.4877						-0.055991
43	Female	36 months	1.16264	0.065444	42 months	0.001	-3	No seroconversion event	48 months	1.35834	0.133009	No seroconversion event	54 months	0.714659	-0.145901	No seroconversion event	60 months	1.56182	0.19363	No seroconversion event	At least 2 consecutive visits	Complete follow-up	No seroconversion or data missing	No conversion	No conversion	No conversion	No conversion					No conversion	No conversion	No conversion	No conversion					1.16264	0.001	1.35834	0.714659	1.56182					0.065444
44	Male	36 months	2.52697	0.4026																	No consecutive f/u visits	Incomplete follow-up	No seroconversion or data missing																	2.52697									0.4026
45	Male	36 months	3.65483	0.562867	42 months	0.670854	-0.173372	No seroconversion event	48 months	5.16265	0.712873	No seroconversion event	54 months	12.5026	1.097	No seroconversion event	60 months	6.06591	0.782896	No seroconversion event	At least 2 consecutive visits	Complete follow-up	No seroconversion or data missing	No conversion	No conversion	No conversion	No conversion					No conversion	No conversion	No conversion	No conversion					3.65483	0.670854	5.16265	12.5026	6.06591					0.562867
46	Male	36 months	0.69306	-0.159229	42 months	1.29342	0.111739	No seroconversion event	48 months	2.0196	0.305264	No seroconversion event	54 months	5.83895	0.766335	No seroconversion event	60 months	8.17903	0.912702	No seroconversion event	At least 2 consecutive visits	Complete follow-up	No seroconversion or data missing	No conversion	No conversion	No conversion	No conversion					No conversion	No conversion	No conversion	No conversion					0.69306	1.29342	2.0196	5.83895	8.17903					-0.159229
47	Female	36 months	2.52697	0.4026	42 months	1.48812	0.172637	No seroconversion event	48 months	8.47513	0.928146	No seroconversion event	54 months	0.418132	-0.378687	No seroconversion event	60 months	5.8584	0.767779	No seroconversion event	At least 2 consecutive visits	Complete follow-up	No seroconversion or data missing	No conversion	No conversion	No conversion	No conversion					No conversion	No conversion	No conversion	No conversion					2.52697	1.48812	8.47513	0.418132	5.8584					0.4026
48	Male	36 months	1.25414	0.0983446	42 months	1.39535	0.144684	No seroconversion event	48 months	2.0196	0.305264	No seroconversion event	54 months	0.120471	-0.919119	No seroconversion event	60 months	2.62856	0.419719	No seroconversion event	At least 2 consecutive visits	Complete follow-up	No seroconversion or data missing	No conversion	No conversion	No conversion	No conversion					No conversion	No conversion	No conversion	No conversion					1.25414	1.39535	2.0196	0.120471	2.62856					0.0983445
49	Female	36 months	1.69206	0.228417	42 months	3.27149	0.514745	No seroconversion event	48 months	6.80047	0.832539	No seroconversion event	54 months	12.2344	1.08758	No seroconversion event	60 months	8.50504	0.929676	No seroconversion event	At least 2 consecutive visits	Complete follow-up	No seroconversion or data missing	No conversion	No conversion	No conversion	No conversion					No conversion	No conversion	No conversion	No conversion					1.69206	3.27149	6.80047	12.2344	8.50504					0.228417
50	Female	36 months	1.209	0.0824253	42 months	1.15114	0.061128		48 months	45.814	1.661						60 months	0.001	-3		At least 2 consecutive visits	Incomplete follow-up	Seroconversion observed	No conversion	Seroconversion							No conversion	Seroconversion							1.209	1.15114	45.814		0.001					0.0824253
51	Male	36 months	6.39697	0.805974	42 months	2.08326	0.318742	No seroconversion event	48 months	85.0332	1.92959	Seroconversion event	54 months	0.901363	-0.0451002	No seroconversion event	60 months	4.52104	0.655239	No seroconversion event	At least 2 consecutive visits	Complete follow-up	Seroconversion observed	No conversion	Seroconversion	No conversion	No conversion					No conversion	Seroconversion	No conversion	No conversion					6.39697	2.08326	85.0332	0.901363	4.52104					0.805974
52	Male	36 months	1.29816	0.113327	42 months	0.575163	-0.240209	No seroconversion event	48 months	3.23084	0.509315	No seroconversion event	54 months	0.120471	-0.919119	No seroconversion event	60 months	2.13007	0.328395	No seroconversion event	At least 2 consecutive visits	Complete follow-up	No seroconversion or data missing	No conversion	No conversion	No conversion	No conversion					No conversion	No conversion	No conversion	No conversion					1.29816	0.575163	3.23084	0.120471	2.13007					0.113327
53	Male	36 months	1.46468	0.165743	42 months	2.43032	0.385664	No seroconversion event	48 months	7.02094	0.846396	No seroconversion event	54 months	14.7416	1.16854	No seroconversion event	60 months	8.33088	0.920691	No seroconversion event	At least 2 consecutive visits	Complete follow-up	No seroconversion or data missing	No conversion	No conversion	No conversion	No conversion					No conversion	No conversion	No conversion	No conversion					1.46468	2.43032	7.02094	14.7416	8.33088					0.165743
54	Male	36 months	0.789926	-0.102413	42 months	0.161948	-0.790624	No seroconversion event	48 months	2.72431	0.435257	No seroconversion event	54 months	0.599303	-0.222353	No seroconversion event	60 months	3.50414	0.544582	No seroconversion event	At least 2 consecutive visits	Complete follow-up	No seroconversion or data missing	No conversion	No conversion	No conversion	No conversion					No conversion	No conversion	No conversion	No conversion					0.789926	0.161948	2.72431	0.599303	3.50414					-0.102413
55	Male	36 months	14.306	1.15552	42 months	74.6634	1.87311	Seroconversion event	48 months	3.75333	0.574417	No seroconversion event	54 months	0.796236	-0.0989584	No seroconversion event	60 months	10.0628	1.00272	No seroconversion event	At least 2 consecutive visits	Complete follow-up	Seroconversion observed	Seroconversion	No conversion	No conversion	No conversion					Seroconversion	No conversion	No conversion	No conversion					14.306	74.6634	3.75333	0.796236	10.0628					1.15552
56	Female	36 months	13.8542	1.14158	42 months	2.65065	0.423353	No seroconversion event	48 months	4.15999	0.619092	No seroconversion event	54 months	0.542387	-0.265691	No seroconversion event	60 months	6.16832	0.790167	No seroconversion event	At least 2 consecutive visits	Complete follow-up	No seroconversion or data missing	No conversion	No conversion	No conversion	No conversion					No conversion	No conversion	No conversion	No conversion					13.8542	2.65065	4.15999	0.542387	6.16832					1.14158
57	Female	36 months	4.5391	0.65697	42 months	1.69498	0.229166	No seroconversion event	48 months	3.46221	0.539354	No seroconversion event	54 months	7.02827	0.846848	No seroconversion event	60 months	2.62856	0.419719	No seroconversion event	At least 2 consecutive visits	Complete follow-up	No seroconversion or data missing	No conversion	No conversion	No conversion	No conversion					No conversion	No conversion	No conversion	No conversion					4.5391	1.69498	3.46221	7.02827	2.62856					0.65697
58	Female	36 months	21.1283	1.32486	42 months	3.18914	0.503674	No seroconversion event	48 months	13.8695	1.14206	Seroconversion event	54 months	36.7651	1.56544	No seroconversion event	60 months	7.14935	0.854266	No seroconversion event	At least 2 consecutive visits	Complete follow-up	Seroconversion observed	No conversion	Seroconversion	No conversion	No conversion					No conversion	Seroconversion	No conversion	No conversion					21.1283	3.18914	13.8695	36.7651	7.14935					1.32486
59	Female	36 months	8.32095	0.920173	42 months	1.44204	0.158978	No seroconversion event	48 months	2.13114	0.328613	No seroconversion event	54 months	0.164826	-0.782973	No seroconversion event	60 months	6.47814	0.81145	No seroconversion event	At least 2 consecutive visits	Complete follow-up	No seroconversion or data missing	No conversion	No conversion	No conversion	No conversion					No conversion	No conversion	No conversion	No conversion					8.32095	1.44204	2.13114	0.164826	6.47814					0.920173
60	Female	36 months	2.4379	0.387016	42 months	1.24309	0.0945017	No seroconversion event	48 months	0.726182	-0.138955	No seroconversion event	54 months	3.52326	0.546945	No seroconversion event	60 months	6.15296	0.789084	No seroconversion event	At least 2 consecutive visits	Complete follow-up	No seroconversion or data missing	No conversion	No conversion	No conversion	No conversion					No conversion	No conversion	No conversion	No conversion					2.4379	1.24309	0.726182	3.52326	6.15296					0.387016
61	Male	36 months	0.001	-3	42 months	0.199661	-0.699707	No seroconversion event	48 months	0.342904	-0.464828	No seroconversion event	54 months	6.91318	0.839678	No seroconversion event	60 months	10.3488	1.01489	No seroconversion event	At least 2 consecutive visits	Complete follow-up	No seroconversion or data missing	No conversion	No conversion	No conversion	No conversion					No conversion	No conversion	No conversion	No conversion					0.001	0.199661	0.342904	6.91318	10.3488					-3
62	Male	36 months	7.6252	0.882251	42 months	3.89691	0.59072	No seroconversion event	48 months	0.683399	-0.165326	No seroconversion event	54 months	2.66706	0.426033	No seroconversion event	60 months	4.29854	0.633321	No seroconversion event	At least 2 consecutive visits	Complete follow-up	No seroconversion or data missing	No conversion	No conversion	No conversion	No conversion					No conversion	No conversion	No conversion	No conversion					7.6252	3.89691	0.683399	2.66706	4.29854					0.882251
63	Female	36 months	3.06646	0.486637																	No consecutive f/u visits	Incomplete follow-up	No seroconversion or data missing																	3.06646									0.486637
64	Female	36 months	2.48393	0.39514	42 months	0.834316	-0.0786696	No seroconversion event	48 months	0.888536	-0.0513251	No seroconversion event	54 months	3.52326	0.546945	No seroconversion event	60 months	4.8551	0.686199	No seroconversion event	At least 2 consecutive visits	Complete follow-up	No seroconversion or data missing	No conversion	No conversion	No conversion	No conversion					No conversion	No conversion	No conversion	No conversion					2.48393	0.834316	0.888536	3.52326	4.8551					0.39514
65	Female	36 months	6.06093	0.782539																	No consecutive f/u visits	Incomplete follow-up	No seroconversion or data missing																	6.06093									0.78254
66	Female	36 months	6.44145	0.808983	42 months	0.492071	-0.307972	No seroconversion event	48 months	0.927292	-0.0327834	No seroconversion event	54 months	11.6179	1.06513	Seroconversion event	60 months	11.9444	1.07716	No seroconversion event	At least 2 consecutive visits	Complete follow-up	Seroconversion observed	No conversion	No conversion	Seroconversion	No conversion					No conversion	No conversion	Seroconversion	No conversion					6.44145	0.492071	0.927292	11.6179	11.9444					0.808983
67	Male	36 months	1.21283	0.0837998	42 months	86.1587	1.9353	Seroconversion event	48 months	0.450093	-0.346697	No seroconversion event	54 months	6.30659	0.799795	No seroconversion event	60 months	0.001	-3	No seroconversion event	At least 2 consecutive visits	Complete follow-up	Seroconversion observed	Seroconversion	No conversion	No conversion	No conversion					Seroconversion	No conversion	No conversion	No conversion					1.21283	86.1587	0.450093	6.30659	0.001					0.0837998
68	Male	36 months	50.9363	1.70703	42 months	0.604675	-0.218478	No seroconversion event	48 months	0.594479	-0.225864	No seroconversion event	54 months	5.67241	0.753768	No seroconversion event	60 months	7.46602	0.873089	No seroconversion event	At least 2 consecutive visits	Complete follow-up	No seroconversion or data missing	No conversion	No conversion	No conversion	No conversion					No conversion	No conversion	No conversion	No conversion					50.9363	0.604675	0.594479	5.67241	7.46602					1.70703
69	Male	36 months	4.95288	0.694858	42 months	74.3836	1.87148	Seroconversion event	48 months	0.500004	-0.301026	No seroconversion event	54 months	3.52326	0.546945	No seroconversion event	60 months	6.69135	0.825514	No seroconversion event	At least 2 consecutive visits	Complete follow-up	Seroconversion observed	Seroconversion	No conversion	No conversion	No conversion					Seroconversion	No conversion	No conversion	No conversion					4.95288	74.3836	0.500004	3.52326	6.69135					0.694858
70	Female	36 months	12.9152	1.1111	42 months	1.85217	0.26768	No seroconversion event	48 months	0.639543	-0.19413	No seroconversion event	54 months	9.13844	0.960872	No seroconversion event	60 months	10.0628	1.00272	No seroconversion event	At least 2 consecutive visits	Complete follow-up	No seroconversion or data missing	No conversion	No conversion	No conversion	No conversion					No conversion	No conversion	No conversion	No conversion					12.9152	1.85217	0.639543	9.13844	10.0628					1.1111
71	Female	36 months	2.4379	0.387016	42 months	0.900929	-0.0453094	No seroconversion event	48 months	0.594479	-0.225864	No seroconversion event	54 months	4.293	0.632761	No seroconversion event	60 months	8.51681	0.930277	No seroconversion event	At least 2 consecutive visits	Complete follow-up	No seroconversion or data missing	No conversion	No conversion	No conversion	No conversion					No conversion	No conversion	No conversion	No conversion					2.4379	0.900929	0.594479	4.293	8.51682					0.387016
72	Female	36 months	7.48018	0.873912	42 months	2.20791	0.343982	No seroconversion event	48 months	6.33632	0.801837	No seroconversion event	54 months	7.58527	0.879971	No seroconversion event	60 months	25.8075	1.41175	No seroconversion event	At least 2 consecutive visits	Complete follow-up	No seroconversion or data missing	No conversion	No conversion	No conversion	No conversion					No conversion	No conversion	No conversion	No conversion					7.48018	2.20791	6.33632	7.58527	25.8075					0.873912
73	Female	36 months	13.6703	1.13578																	No consecutive f/u visits	Incomplete follow-up	No seroconversion or data missing																	13.6703									1.13578
74	Male	36 months	12.8185	1.10784	42 months	26.0967	1.41659	No seroconversion event	48 months	12.6517	1.10215	No seroconversion event	54 months	0.630254	-0.200485	No seroconversion event	60 months	12.9165	1.11115	Seroconversion event	At least 2 consecutive visits	Complete follow-up	Seroconversion observed	No conversion	No conversion	No conversion	Seroconversion					No conversion	No conversion	No conversion	Seroconversion					12.8185	26.0967	12.6517	0.630254	12.9165					1.10784
75	Female	36 months	1.07587	0.0317617	42 months	0.27239	-0.564809	No seroconversion event	48 months	0.849108	-0.0710371	No seroconversion event	54 months	6.91318	0.839678	No seroconversion event	60 months	5.36299	0.729407	No seroconversion event	At least 2 consecutive visits	Complete follow-up	No seroconversion or data missing	No conversion	No conversion	No conversion	No conversion					No conversion	No conversion	No conversion	No conversion					1.07587	0.27239	0.849108	6.91318	5.36299					0.0317617
76	Female	36 months	2.6874	0.429332	42 months	0.6222	-0.20607	No seroconversion event	48 months	0.594479	-0.225864	No seroconversion event	54 months	0.741067	-0.130142	No seroconversion event	60 months	9.21187	0.964348	No seroconversion event	At least 2 consecutive visits	Complete follow-up	No seroconversion or data missing	No conversion	No conversion	No conversion	No conversion					No conversion	No conversion	No conversion	No conversion					2.6874	0.6222	0.594479	0.741067	9.21187					0.429332
77	Female	36 months	2.99983	0.477097	42 months	32.4402	1.51108	Seroconversion event	48 months	23.0964	1.36354	No seroconversion event	54 months	6.91318	0.839678	No seroconversion event	60 months	23.5856	1.37265	No seroconversion event	At least 2 consecutive visits	Complete follow-up	Seroconversion observed	Seroconversion	No conversion	No conversion	No conversion					Seroconversion	No conversion	No conversion	No conversion					2.99983	32.4402	23.0964	6.91318	23.5856					0.477097
78	Female	36 months	1.66294	0.220876	42 months	0.473575	-0.324611	No seroconversion event	48 months	1.57852	0.198251	No seroconversion event	54 months	4.293	0.632761	No seroconversion event	60 months	3.96069	0.597771	No seroconversion event	At least 2 consecutive visits	Complete follow-up	No seroconversion or data missing	No conversion	No conversion	No conversion	No conversion					No conversion	No conversion	No conversion	No conversion					1.66294	0.473575	1.57852	4.293	3.96069					0.220876
79	Male	36 months	4.48115	0.65139	42 months	0.646733	-0.189275						54 months	15.5806	1.19258		60 months	11.433	1.05816		At least 2 consecutive visits	Incomplete follow-up	No seroconversion or data missing	No conversion			No conversion					No conversion			No conversion					4.48115	0.646733		15.5806	11.433					0.65139
80	Female	36 months	6.86232	0.836471	42 months	0.778705	-0.108627	No seroconversion event	48 months	1.32007	0.120597	No seroconversion event	54 months	28.8281	1.45982	Seroconversion event	60 months	6805.68	3.83287	No seroconversion event	At least 2 consecutive visits	Complete follow-up	Seroconversion observed	No conversion	No conversion	Seroconversion	No conversion					No conversion	No conversion	Seroconversion	Seroconversion					6.86232	0.778705	1.32007	28.8281	6805.68					0.836471
81	Male	36 months	2.93964	0.468295	42 months	0.537007	-0.27002	No seroconversion event	48 months	2.08327	0.318747	No seroconversion event	54 months	8.0604	0.906357	No seroconversion event	60 months	0.791649	-0.101467	No seroconversion event	At least 2 consecutive visits	Complete follow-up	No seroconversion or data missing	No conversion	No conversion	No conversion	No conversion					No conversion	No conversion	No conversion	No conversion					2.93964	0.537007	2.08327	8.0604	0.791649					0.468295
82	Male	36 months	2.93964	0.468295	42 months	0.492071	-0.307972	No seroconversion event	48 months	2.54849	0.406284	No seroconversion event	54 months	1.1741	0.0697045	No seroconversion event	60 months	7.82926	0.893721	No seroconversion event	At least 2 consecutive visits	Complete follow-up	No seroconversion or data missing	No conversion	No conversion	No conversion	No conversion					No conversion	No conversion	No conversion	No conversion					2.93964	0.492071	2.54849	1.1741	7.82926					0.468295
83	Male	36 months	0.741512	-0.129882	42 months	0.375528	-0.425357	No seroconversion event	48 months	1.82262	0.260696	No seroconversion event	54 months	0.244655	-0.611446	No seroconversion event	60 months	9.46958	0.976331	No seroconversion event	At least 2 consecutive visits	Complete follow-up	No seroconversion or data missing	No conversion	No conversion	No conversion	No conversion					No conversion	No conversion	No conversion	No conversion					0.741512	0.375528	1.82262	0.244655	9.46958					-0.129882
84	Male	36 months	3.23087	0.509319	42 months	0.454748	-0.342229	No seroconversion event	48 months	2.47508	0.39359	No seroconversion event	54 months	14.7416	1.16854	Seroconversion event	60 months	10.9021	1.03751	No seroconversion event	At least 2 consecutive visits	Complete follow-up	Seroconversion observed	No conversion	No conversion	Seroconversion	No conversion					No conversion	No conversion	Seroconversion	No conversion					3.23087	0.454748	2.47508	14.7416	10.9021					0.509319
85	Female	36 months	3.059	0.485579	42 months	0.646733	-0.189275	No seroconversion event	48 months	3.80514	0.580371	No seroconversion event	54 months	2462.85	3.39144	Seroconversion event	60 months	174.511	2.24182	No seroconversion event	At least 2 consecutive visits	Complete follow-up	Seroconversion observed	No conversion	No conversion	Seroconversion	No conversion					No conversion	No conversion	Seroconversion	No conversion					3.059	0.646733	3.80514	2462.85	174.511					0.485579
86	Male	36 months	3.70487	0.568773					48 months	4.18209	0.621393		54 months	14.3142	1.15577		60 months	19.7257	1.29503		At least 2 consecutive visits	Incomplete follow-up	No seroconversion or data missing			No conversion	No conversion							No conversion	No conversion					3.70487		4.18209	14.3142	19.7257					0.568773
87	Male	36 months	3.94682	0.596247	42 months	0.415989	-0.380918	No seroconversion event	48 months	4.23408	0.626759	No seroconversion event	54 months	8.24562	0.916223	No seroconversion event	60 months	3.33682	0.523333	No seroconversion event	At least 2 consecutive visits	Complete follow-up	No seroconversion or data missing	No conversion	No conversion	No conversion	No conversion					No conversion	No conversion	No conversion	No conversion					3.94682	0.415989	4.23408	8.24562	3.33682					0.596247
88	Female	36 months	3.80324	0.580153	42 months	4.75157	0.676837	No seroconversion event	48 months	5.46463	0.737561	No seroconversion event	54 months	10.6573	1.02765	No seroconversion event	60 months	20.4258	1.31018	No seroconversion event	At least 2 consecutive visits	Complete follow-up	No seroconversion or data missing	No conversion	No conversion	No conversion	No conversion					No conversion	No conversion	No conversion	No conversion					3.80324	4.75157	5.46463	10.6573	20.4258					0.580153
89	Female	36 months	1.85215	0.267675	42 months	0.321981	-0.49217	No seroconversion event	48 months	1.31973	0.120485	No seroconversion event	54 months	2.915	0.464638	No seroconversion event	60 months	2.84072	0.453428	No seroconversion event	At least 2 consecutive visits	Complete follow-up	No seroconversion or data missing	No conversion	No conversion	No conversion	No conversion					No conversion	No conversion	No conversion	No conversion					1.85215	0.321981	1.31973	2.915	2.84072					0.267675
90	Female	36 months	1764.27	3.24656	42 months	251.406	2.40037	No seroconversion event	48 months	122.098	2.08671	No seroconversion event	54 months	91.4936	1.96139	No seroconversion event	60 months	60.0063	1.7782	No seroconversion event	At least 2 consecutive visits	Complete follow-up	No seroconversion or data missing	No conversion	No conversion	No conversion	No conversion					No conversion	No conversion	No conversion	No conversion					1764.27	251.406	122.098	91.4936	60.0063					3.24656
91	Female	36 months	1.85215	0.267675	42 months	0.445202	-0.351443	No seroconversion event	48 months	2.08327	0.318747	No seroconversion event	54 months	1.74086	0.240764	No seroconversion event	60 months	7.05645	0.848586	No seroconversion event	At least 2 consecutive visits	Complete follow-up	No seroconversion or data missing	No conversion	No conversion	No conversion	No conversion					No conversion	No conversion	No conversion	No conversion					1.85215	0.445202	2.08327	1.74086	7.05645					0.267675
92	Female	36 months	0.001	-3	42 months	0.123811	-0.907241	No seroconversion event	48 months	0.794485	-0.0999144	No seroconversion event	54 months	0.360209	-0.443445	No seroconversion event	60 months	3.3885	0.530007	No seroconversion event	At least 2 consecutive visits	Complete follow-up	No seroconversion or data missing	No conversion	No conversion	No conversion	No conversion					No conversion	No conversion	No conversion	No conversion					0.001	0.123811	0.794485	0.360209	3.3885					-3
93	Male	36 months	4.48115	0.65139	42 months	5.81551	0.764588	No seroconversion event	48 months	3.09218	0.490264	No seroconversion event	54 months	4.88193	0.688592	No seroconversion event	60 months	9.70996	0.987217	No seroconversion event	At least 2 consecutive visits	Complete follow-up	No seroconversion or data missing	No conversion	No conversion	No conversion	No conversion					No conversion	No conversion	No conversion	No conversion					4.48115	5.81551	3.09218	4.88193	9.70996					0.65139
94	Female	36 months	5.15564	0.712283	42 months	0.793556	-0.100422	No seroconversion event	48 months	14.9479	1.17458	Seroconversion event	54 months	6.14746	0.788696	No seroconversion event	60 months	13.8689	1.14204	No seroconversion event	At least 2 consecutive visits	Complete follow-up	Seroconversion observed	No conversion	Seroconversion	No conversion	No conversion					No conversion	Seroconversion	No conversion	No conversion					5.15564	0.793556	14.9479	6.14746	13.8689					0.712283
95	Female	36 months	1.45301	0.162267	42 months	0.613926	-0.211884	No seroconversion event	48 months	1.31973	0.120485	No seroconversion event	54 months	0.294038	-0.531596	No seroconversion event	60 months	3.4307	0.535383	No seroconversion event	At least 2 consecutive visits	Complete follow-up	No seroconversion or data missing	No conversion	No conversion	No conversion	No conversion					No conversion	No conversion	No conversion	No conversion					1.45301	0.613926	1.31973	0.294038	3.4307					0.162267
96	Female	36 months	3.34119	0.523902	42 months	4.78975	0.680313	No seroconversion event	48 months	1.42962	0.15522	No seroconversion event	54 months	4.13323	0.616289	No seroconversion event	60 months	16.3546	1.21364	No seroconversion event	At least 2 consecutive visits	Complete follow-up	No seroconversion or data missing	No conversion	No conversion	No conversion	No conversion					No conversion	No conversion	No conversion	No conversion					3.34119	4.78975	1.42962	4.13322	16.3546					0.523902
97	Male	36 months	6.65474	0.823131	42 months	17.7512	1.24923	No seroconversion event	48 months	4.33682	0.637171	No seroconversion event	54 months	27.0044	1.43143	Seroconversion event	60 months	8.69949	0.939494	No seroconversion event	At least 2 consecutive visits	Complete follow-up	Seroconversion observed	No conversion	No conversion	Seroconversion	No conversion					No conversion	No conversion	Seroconversion	No conversion					6.65474	17.7512	4.33682	27.0044	8.69949					0.823131
98	Male	36 months	16.7952	1.22519	42 months	0.733362	-0.134681	No seroconversion event	48 months	0.683399	-0.165326	No seroconversion event	54 months	17.1296	1.23375	Seroconversion event	60 months	6.66439	0.82376	No seroconversion event	At least 2 consecutive visits	Complete follow-up	Seroconversion observed	No conversion	No conversion	Seroconversion	No conversion					No conversion	No conversion	Seroconversion	No conversion					16.7952	0.733362	0.683399	17.1296	6.66439					1.22519
99	Male	36 months	3.70487	0.568773	42 months	5.33225	0.726911	No seroconversion event	48 months	8.72259	0.940646	No seroconversion event	54 months	0.565336	-0.247693	No seroconversion event	60 months	6.25996	0.796571	No seroconversion event	At least 2 consecutive visits	Complete follow-up	No seroconversion or data missing	No conversion	No conversion	No conversion	No conversion					No conversion	No conversion	No conversion	No conversion					3.70487	5.33225	8.72259	0.565336	6.25996					0.568773
100	Female	36 months	3.55294	0.550588	42 months	0.395992	-0.402314	No seroconversion event	48 months	1.91214	0.281519	No seroconversion event	54 months	0.360209	-0.443445	No seroconversion event	60 months	6.46382	0.810489	No seroconversion event	At least 2 consecutive visits	Complete follow-up	No seroconversion or data missing	No conversion	No conversion	No conversion	No conversion					No conversion	No conversion	No conversion	No conversion					3.55294	0.395992	1.91214	0.360209	6.46382					0.550588
101	Male	36 months	20.6765	1.31548	42 months	8.90257	0.949516	No seroconversion event	48 months	4.73257	0.675097	No seroconversion event	54 months	0.61051	-0.214307	No seroconversion event	60 months	45.1219	1.65439	Seroconversion event	At least 2 consecutive visits	Complete follow-up	Seroconversion observed	No conversion	No conversion	No conversion	Seroconversion					No conversion	No conversion	No conversion	Seroconversion					20.6765	8.90257	4.73257	0.61051	45.1219					1.31548
102	Female	36 months	13.0747	1.11643	42 months	2.68312	0.42864	No seroconversion event	48 months	4.07677	0.610317	No seroconversion event	54 months	1570.4	3.19601	Seroconversion event	60 months	206.316	2.31453	No seroconversion event	At least 2 consecutive visits	Complete follow-up	Seroconversion observed	No conversion	No conversion	Seroconversion	No conversion					No conversion	No conversion	Seroconversion	No conversion					13.0747	2.68312	4.07677	1570.4	206.316					1.11643
103	Female	36 months	15.0274	1.17688	42 months	5.83357	0.765934	No seroconversion event	48 months	16.7486	1.22398	No seroconversion event	54 months	0.423228	-0.373425	No seroconversion event	60 months	3.4307	0.535383	No seroconversion event	At least 2 consecutive visits	Complete follow-up	No seroconversion or data missing	No conversion	No conversion	No conversion	No conversion					No conversion	No conversion	No conversion	No conversion					15.0274	5.83357	16.7486	0.423228	3.4307					1.17688
104	Male	36 months	18.4257	1.26542	42 months	4.75157	0.676837	No seroconversion event	48 months	2.24548	0.351308	No seroconversion event	54 months	0.58804	-0.230593	No seroconversion event	60 months	11.1321	1.04658	Seroconversion event	At least 2 consecutive visits	Complete follow-up	Seroconversion observed	No conversion	No conversion	No conversion	Seroconversion					No conversion	No conversion	No conversion	Seroconversion					18.4257	4.75157	2.24548	0.58804	11.1321					1.26542
105	Female	36 months	14.0782	1.14855	42 months	1.07601	0.0318157	No seroconversion event	48 months	18.239	1.261	Seroconversion event	54 months	0.507451	-0.294606	No seroconversion event	60 months	0.520315	-0.283733	No seroconversion event	At least 2 consecutive visits	Complete follow-up	Seroconversion observed	No conversion	Seroconversion	No conversion	No conversion					No conversion	Seroconversion	No conversion	No conversion					14.0782	1.07601	18.239	0.507451	0.520315					1.14855
106	Male	36 months	50.9033	1.70675	42 months	23.312	1.36758	No seroconversion event	48 months	5.89044	0.770148	No seroconversion event	54 months	0.783186	-0.106135	No seroconversion event	60 months	13.1772	1.11982	Seroconversion event	At least 2 consecutive visits	Complete follow-up	Seroconversion observed	No conversion	No conversion	No conversion	Seroconversion					No conversion	No conversion	No conversion	Seroconversion					50.9033	23.312	5.89044	0.783186	13.1772					1.70675
107	Male	36 months	44.8657	1.65191	42 months	5.87085	0.768701	No seroconversion event	48 months	3.9153	0.592765	No seroconversion event	54 months	0.824703	-0.0837025	No seroconversion event	60 months	13.317	1.12441	Seroconversion event	At least 2 consecutive visits	Complete follow-up	Seroconversion observed	No conversion	No conversion	No conversion	Seroconversion					No conversion	No conversion	No conversion	Seroconversion					44.8657	5.87085	3.9153	0.824703	13.317					1.65191
108	Male	36 months	78.3893	1.89426	42 months	133.054	2.12403	No seroconversion event	48 months	78.164	1.89301	No seroconversion event	54 months	27.9711	1.44671	No seroconversion event	60 months	46.3852	1.66638	No seroconversion event	At least 2 consecutive visits	Complete follow-up	No seroconversion or data missing	No conversion	No conversion	No conversion	No conversion					No conversion	No conversion	No conversion	No conversion					78.3893	133.054	78.164	27.9711	46.3852					1.89426
109	Male	36 months	28.2288	1.45069	42 months	3.81953	0.58201						54 months	1.33388	0.125116		60 months	10.5123	1.0217		At least 2 consecutive visits	Incomplete follow-up	Seroconversion observed	No conversion			Seroconversion					No conversion			Seroconversion					28.2288	3.81953		1.33388	10.5123					1.45069
110	Female	36 months	23.4062	1.36933	42 months	2.87369	0.458441	No seroconversion event	48 months	23.3947	1.36912	Seroconversion event	54 months	10.5929	1.02501	No seroconversion event	60 months	10.1952	1.0084	No seroconversion event	At least 2 consecutive visits	Complete follow-up	Seroconversion observed	No conversion	Seroconversion	No conversion	No conversion					No conversion	Seroconversion	No conversion	No conversion					23.4062	2.87369	23.3947	10.5929	10.1952					1.36933
111	Male	36 months	21.3846	1.3301	42 months	1.9601	0.292278	No seroconversion event	48 months	1.36417	0.134868	No seroconversion event	54 months	0.741067	-0.130142	No seroconversion event	60 months	3.17226	0.501369	No seroconversion event	At least 2 consecutive visits	Complete follow-up	No seroconversion or data missing	No conversion	No conversion	No conversion	No conversion					No conversion	No conversion	No conversion	No conversion					21.3846	1.9601	1.36417	0.741067	3.17226					1.3301
112	Male	36 months	39.9145	1.60113	42 months	6.19914	0.792331	No seroconversion event	48 months	5.16265	0.712873	No seroconversion event	54 months	0.741067	-0.130142	No seroconversion event	60 months	3.59886	0.556165	No seroconversion event	At least 2 consecutive visits	Complete follow-up	No seroconversion or data missing	No conversion	No conversion	No conversion	No conversion					No conversion	No conversion	No conversion	No conversion					39.9145	6.19914	5.16265	0.741067	3.59886					1.60113
113	Female	36 months	79.129	1.89834	42 months	32.2123	1.50802	No seroconversion event	48 months	12.5043	1.09706	No seroconversion event	54 months	6.14746	0.788696	No seroconversion event	60 months	17.7096	1.24821	No seroconversion event	At least 2 consecutive visits	Complete follow-up	No seroconversion or data missing	No conversion	No conversion	No conversion	No conversion					No conversion	No conversion	No conversion	No conversion					79.129	32.2123	12.5043	6.14746	17.7096					1.89834
114	Female	36 months	18.4257	1.26542	42 months	3.39806	0.531231	No seroconversion event	48 months	3.8312	0.583334	No seroconversion event	54 months	0.435521	-0.360991	No seroconversion event	60 months	5.65064	0.752098	No seroconversion event	At least 2 consecutive visits	Complete follow-up	No seroconversion or data missing	No conversion	No conversion	No conversion	No conversion					No conversion	No conversion	No conversion	No conversion					18.4257	3.39806	3.8312	0.435521	5.65064					1.26542
115	Male	36 months	4.75157	0.676837	42 months	1.60274	0.204864	No seroconversion event	48 months	7.64517	0.883387	No seroconversion event	54 months	0.447721	-0.348993	No seroconversion event	60 months	6.95314	0.842181	No seroconversion event	At least 2 consecutive visits	Complete follow-up	No seroconversion or data missing	No conversion	No conversion	No conversion	No conversion					No conversion	No conversion	No conversion	No conversion					4.75157	1.60274	7.64517	0.447721	6.95314					0.676837
116	Female	36 months	8.32095	0.920173	42 months	2.34172	0.369536	No seroconversion event	48 months	2.54029	0.404883	No seroconversion event	54 months	0.423228	-0.373425	No seroconversion event	60 months	6.47814	0.81145	No seroconversion event	At least 2 consecutive visits	Complete follow-up	No seroconversion or data missing	No conversion	No conversion	No conversion	No conversion					No conversion	No conversion	No conversion	No conversion					8.32095	2.34172	2.54029	0.423228	6.47814					0.920173
117	Female	36 months	2.81596	0.449626	42 months	3.05562	0.485099	No seroconversion event	48 months	2.77188	0.442774	No seroconversion event	54 months	4.16965	0.6201	No seroconversion event	60 months	0.959651	-0.0178865	No seroconversion event	At least 2 consecutive visits	Complete follow-up	No seroconversion or data missing	No conversion	No conversion	No conversion	No conversion					No conversion	No conversion	No conversion	No conversion					2.81596	3.05562	2.77188	4.16965	0.959651					0.449626
118	Female	36 months	28.7866	1.45919	42 months	5.98171	0.776825	No seroconversion event	48 months	12.5043	1.09706	No seroconversion event	54 months	9.17667	0.962685	No seroconversion event	60 months	7.33233	0.865242	No seroconversion event	At least 2 consecutive visits	Complete follow-up	No seroconversion or data missing	No conversion	No conversion	No conversion	No conversion					No conversion	No conversion	No conversion	No conversion					28.7866	5.98171	12.5043	9.17667	7.33233					1.45919
119	Female	36 months	2.4676	0.392275	42 months	5.10724	0.708187	No seroconversion event	48 months	6.19812	0.79226	No seroconversion event	54 months	3.13181	0.495795	No seroconversion event	60 months	0.806201	-0.0935569	No seroconversion event	At least 2 consecutive visits	Complete follow-up	No seroconversion or data missing	No conversion	No conversion	No conversion	No conversion					No conversion	No conversion	No conversion	No conversion					2.4676	5.10724	6.19812	3.13181	0.806201					0.392275
120	Male	36 months	6.98946	0.844444	42 months	6.76202	0.830077	No seroconversion event	48 months	3.57999	0.553882	No seroconversion event	54 months	3.82574	0.582715	No seroconversion event	60 months	6.15296	0.789084	No seroconversion event	At least 2 consecutive visits	Complete follow-up	No seroconversion or data missing	No conversion	No conversion	No conversion	No conversion					No conversion	No conversion	No conversion	No conversion					6.98946	6.76202	3.57999	3.82574	6.15296					0.844444
121	Male	36 months	11.7164	1.0688	42 months	10.3261	1.01394	No seroconversion event	48 months	4.10366	0.613172	No seroconversion event	54 months	7.69396	0.88615	No seroconversion event	60 months	16.8039	1.22541	No seroconversion event	At least 2 consecutive visits	Complete follow-up	No seroconversion or data missing	No conversion	No conversion	No conversion	No conversion					No conversion	No conversion	No conversion	No conversion					11.7164	10.3261	4.10366	7.69396	16.8039					1.0688
122	Male	36 months	1.44204	0.158978	42 months	1.44208	0.15899	No seroconversion event	48 months	0.001	-3	No seroconversion event	54 months	4.04293	0.606696	No seroconversion event	60 months	0.235289	-0.628399	No seroconversion event	At least 2 consecutive visits	Complete follow-up	No seroconversion or data missing	No conversion	No conversion	No conversion	No conversion					No conversion	No conversion	No conversion	No conversion					1.44204	1.44208	0.001	4.04293	0.235289					0.158978
123	Female	36 months	53.6335	1.72944	42 months	15.3528	1.18619	No seroconversion event	48 months	7.11536	0.852197	No seroconversion event	54 months	5.73783	0.758748	No seroconversion event	60 months	3.86797	0.587483	No seroconversion event	At least 2 consecutive visits	Complete follow-up	No seroconversion or data missing	No conversion	No conversion	No conversion	No conversion					No conversion	No conversion	No conversion	No conversion					53.6335	15.3528	7.11536	5.73783	3.86797					1.72944
124	Male	36 months	3.50681	0.544912	42 months	2.63632	0.420998	No seroconversion event	48 months	10.1714	1.00738	No seroconversion event	54 months	1.07738	0.03237	No seroconversion event	60 months	0.14261	-0.845851	No seroconversion event	At least 2 consecutive visits	Complete follow-up	No seroconversion or data missing	No conversion	No conversion	No conversion	No conversion					No conversion	No conversion	No conversion	No conversion					3.50681	2.63632	10.1714	1.07738	0.14261					0.544912
125	Male	36 months	22.0746	1.34389	42 months	5.10724	0.708187	No seroconversion event	48 months	7.64517	0.883387	No seroconversion event	54 months	2.53473	0.403932	No seroconversion event	60 months	0.858509	-0.0662554	No seroconversion event	At least 2 consecutive visits	Complete follow-up	No seroconversion or data missing	No conversion	No conversion	No conversion	No conversion					No conversion	No conversion	No conversion	No conversion					22.0746	5.10724	7.64517	2.53473	0.858509					1.34389
126	Male				42 months	7.26689	0.861349		48 months	4.87821	0.688261		54 months	5.33533	0.727161		60 months	1.58356	0.199633		At least 2 consecutive visits	Incomplete follow-up	No seroconversion or data missing		No conversion	No conversion	No conversion						No conversion	No conversion	No conversion						7.26689	4.87821	5.33533	1.58356
127	Female	36 months	2.7099	0.432953																	No consecutive f/u visits	Incomplete follow-up	No seroconversion or data missing																	2.7099									0.432953
128	Male	36 months	0.92899	-0.0319888	42 months	5.29157	0.723584	No seroconversion event	48 months	5.30045	0.724313	No seroconversion event	54 months	2.05582	0.312985	No seroconversion event	60 months	1.05685	0.024014	No seroconversion event	At least 2 consecutive visits	Complete follow-up	No seroconversion or data missing	No conversion	No conversion	No conversion	No conversion					No conversion	No conversion	No conversion	No conversion					0.92899	5.29157	5.30045	2.05582	1.05685					-0.0319888
129	Female	36 months	107.357	2.03083	42 months	143.438	2.15666						54 months	67.3892	1.82859		60 months	43.6357	1.63984		At least 2 consecutive visits	Incomplete follow-up	No seroconversion or data missing	No conversion			No conversion					No conversion			No conversion					107.357	143.438		67.3892	43.6357					2.03083
130	Male	30 months	11.2566	1.05141	36 months	4.76656	0.678205						48 months	15.0493	1.17752		54 months	6.80541	0.832854		At least 2 consecutive visits	Incomplete follow-up	No seroconversion or data missing	No conversion			No conversion				No conversion			No conversion					11.2566	4.76656		15.0493	6.80541					1.05141	0.678205
131	Female	36 months	0.001	-3	42 months	3.61602	0.558231	No seroconversion event	48 months	3.39196	0.530451	No seroconversion event	54 months	3.93509	0.594955	No seroconversion event	60 months	1.58356	0.199633	No seroconversion event	At least 2 consecutive visits	Complete follow-up	No seroconversion or data missing	No conversion	No conversion	No conversion	No conversion					No conversion	No conversion	No conversion	No conversion					0.001	3.61602	3.39196	3.93509	1.58356					-3
132	Male	36 months	2.64528	0.422471	42 months	2.47789	0.394083														At least 2 consecutive visits	Incomplete follow-up	No seroconversion or data missing	No conversion								No conversion								2.64528	2.47789								0.422472
133	Male	36 months	1.67475	0.22395	42 months	3.49009	0.542837	No seroconversion event	48 months	3.74296	0.573216	No seroconversion event	54 months	1.39341	0.144079	No seroconversion event	60 months	1.0087	0.00376244	No seroconversion event	At least 2 consecutive visits	Complete follow-up	No seroconversion or data missing	No conversion	No conversion	No conversion	No conversion					No conversion	No conversion	No conversion	No conversion					1.67475	3.49009	3.74296	1.39341	1.0087					0.22395
134	Male	36 months	1.21419	0.0842876	42 months	3.40714	0.532389	No seroconversion event	48 months	32.2295	1.50825	Seroconversion event	54 months	3.13181	0.495795	No seroconversion event	60 months	1.45903	0.164065	No seroconversion event	At least 2 consecutive visits	Complete follow-up	Seroconversion observed	No conversion	Seroconversion	No conversion	No conversion					No conversion	Seroconversion	No conversion	No conversion					1.21419	3.40714	32.2295	3.13181	1.45903					0.0842875
135	Male	36 months	2.69858	0.431135	42 months	0.788854	-0.103003	No seroconversion event	48 months	2.98949	0.475597	No seroconversion event	54 months	1.74086	0.240764	No seroconversion event	60 months	1359.39	3.13334	Seroconversion event	At least 2 consecutive visits	Complete follow-up	Seroconversion observed	No conversion	No conversion	No conversion	Seroconversion					No conversion	No conversion	No conversion	Seroconversion					2.69858	0.788854	2.98949	1.74086	1359.39					0.431136
136	Female	36 months	0.001	-3	42 months	3.73845	0.572692	No seroconversion event	48 months	15.6704	1.19508	Seroconversion event	54 months	3.37113	0.527775	No seroconversion event	60 months	0.64051	-0.193474	No seroconversion event	At least 2 consecutive visits	Complete follow-up	Seroconversion observed	No conversion	Seroconversion	No conversion	No conversion					No conversion	Seroconversion	No conversion	No conversion					0.001	3.73845	15.6704	3.37113	0.64051					-3
137	Male	36 months	2.33907	0.369042	42 months	5.08384	0.706192	No seroconversion event	48 months	198.08	2.29684	Seroconversion event	54 months	3.13181	0.495795	No seroconversion event	60 months	1.58356	0.199633	No seroconversion event	At least 2 consecutive visits	Complete follow-up	Seroconversion observed	No conversion	Seroconversion	No conversion	No conversion					No conversion	Seroconversion	No conversion	No conversion					2.33907	5.08384	198.08	3.13181	1.58356					0.369042
138	Female	36 months	832.076	2.92016	42 months	285.444	2.45552	No seroconversion event	48 months	107.924	2.03312	No seroconversion event	54 months	94.9422	1.97746	No seroconversion event	60 months	53.8017	1.7308	No seroconversion event	At least 2 consecutive visits	Complete follow-up	No seroconversion or data missing	No conversion	No conversion	No conversion	No conversion					No conversion	No conversion	No conversion	No conversion					832.076	285.444	107.924	94.9422	53.8017					2.92016
139	Female	36 months	86.2848	1.93593	42 months	82.6748	1.91737	No seroconversion event	48 months	81.343	1.91032	No seroconversion event	54 months	69.8035	1.84388	No seroconversion event	60 months	37.1021	1.5694	No seroconversion event	At least 2 consecutive visits	Complete follow-up	No seroconversion or data missing	No conversion	No conversion	No conversion	No conversion					No conversion	No conversion	No conversion	No conversion					86.2848	82.6748	81.343	69.8035	37.1021					1.93593
140	Female	36 months	1.77832	0.250009	42 months	3.01612	0.479449	No seroconversion event	48 months	10.6062	1.02556	No seroconversion event	54 months	1.39341	0.144079	No seroconversion event	60 months	0.14261	-0.845851	No seroconversion event	At least 2 consecutive visits	Complete follow-up	No seroconversion or data missing	No conversion	No conversion	No conversion	No conversion					No conversion	No conversion	No conversion	No conversion					1.77832	3.01612	10.6062	1.39341	0.14261					0.250009
141	Male	36 months	8.52403	0.930645	42 months	3.04538	0.483641	No seroconversion event	48 months	17.9998	1.25527	Seroconversion event	54 months	4.56186	0.659142	No seroconversion event	60 months	5.82016	0.764935	No seroconversion event	At least 2 consecutive visits	Complete follow-up	Seroconversion observed	No conversion	Seroconversion	No conversion	No conversion					No conversion	Seroconversion	No conversion	No conversion					8.52403	3.04538	17.9998	4.56186	5.82016					0.930645
142	Male	36 months	2.53638	0.404214	42 months	205.345	2.31248	Seroconversion event	48 months	110.616	2.04382	No seroconversion event	54 months	11.4487	1.05876	No seroconversion event	60 months	23.5735	1.37242	No seroconversion event	At least 2 consecutive visits	Complete follow-up	Seroconversion observed	Seroconversion	No conversion	No conversion	No conversion					Seroconversion	No conversion	No conversion	No conversion					2.53638	205.345	110.616	11.4487	23.5735					0.404214
143	Male	30 months	1.04283	0.0182144	36 months	0.989282	-0.00467974	No seroconversion event	42 months	2.07289	0.316575	No seroconversion event	48 months	2.58442	0.412363	No seroconversion event	54 months	13.5223	1.13105	Seroconversion event	At least 2 consecutive visits	Complete follow-up	Seroconversion observed	No conversion	No conversion	No conversion	Seroconversion				No conversion	No conversion	No conversion	Seroconversion					1.04283	0.989282	2.07289	2.58442	13.5223					0.0182145	-0.00467973
144	Female	30 months	13.219	1.1212	36 months	1.1197	0.0491009	No seroconversion event	42 months	1.951	0.290257	No seroconversion event	48 months	8.41223	0.924911	No seroconversion event	54 months	6.64253	0.822334	No seroconversion event	At least 2 consecutive visits	Complete follow-up	No seroconversion or data missing	No conversion	No conversion	No conversion	No conversion				No conversion	No conversion	No conversion	No conversion					13.219	1.1197	1.951	8.41223	6.64253					1.1212	0.0491009
145	Male	30 months	0.534236	-0.272267	36 months	1.77832	0.250009	No seroconversion event	42 months	90.2263	1.95533	Seroconversion event	48 months	1.67531	0.224095	No seroconversion event	54 months	8.31638	0.919934	No seroconversion event	At least 2 consecutive visits	Complete follow-up	Seroconversion observed	No conversion	Seroconversion	No conversion	No conversion				No conversion	Seroconversion	No conversion	No conversion					0.534236	1.77832	90.2262	1.67531	8.31638					-0.272267	0.250009
146	Male	30 months	2.98392	0.474787	36 months	2.8036	0.447715	No seroconversion event	42 months	4.07456	0.610081	No seroconversion event	48 months	3.67557	0.565325	No seroconversion event	54 months	9.16168	0.961975	No seroconversion event	At least 2 consecutive visits	Complete follow-up	No seroconversion or data missing	No conversion	No conversion	No conversion	No conversion				No conversion	No conversion	No conversion	No conversion					2.98392	2.8036	4.07456	3.67557	9.16168					0.474787	0.447715
147	Female	30 months	16.2013	1.20955																	No consecutive f/u visits	Incomplete follow-up	No seroconversion or data missing																16.2013									1.20955
148	Male				36 months	52.258	1.71815		42 months	3.01612	0.479449		48 months	4.27391	0.630825		54 months	9.2989	0.968432		At least 2 consecutive visits	Incomplete follow-up	No seroconversion or data missing		No conversion	No conversion	No conversion					No conversion	No conversion	No conversion						52.258	3.01612	4.27391	9.2989						1.71815
149	Male	30 months	5.37927	0.730723	36 months	1.49314	0.174101	No seroconversion event	42 months	2.15104	0.332649	No seroconversion event	48 months	1.56025	0.193195	No seroconversion event	54 months	4.35066	0.638555	No seroconversion event	At least 2 consecutive visits	Complete follow-up	No seroconversion or data missing	No conversion	No conversion	No conversion	No conversion				No conversion	No conversion	No conversion	No conversion					5.37927	1.49314	2.15104	1.56025	4.35066					0.730723	0.174101
150	Female	30 months	7.00742	0.845558	36 months	1.01304	0.0056267						48 months	12.8914	1.1103		54 months	1.85693	0.268795		At least 2 consecutive visits	Incomplete follow-up	No seroconversion or data missing	No conversion			No conversion				No conversion			No conversion					7.00742	1.01304		12.8914	1.85693					0.845558	0.00562672
151	Male	30 months	11.4571	1.05907	36 months	1.81206	0.258172	No seroconversion event	42 months	1.627	0.211388	No seroconversion event	48 months	21.886	1.34017	Seroconversion event	54 months	6.80541	0.832854	No seroconversion event	At least 2 consecutive visits	Complete follow-up	Seroconversion observed	No conversion	No conversion	Seroconversion	No conversion				No conversion	No conversion	Seroconversion	No conversion					11.4571	1.81206	1.627	21.886	6.80541					1.05907	0.258172
152	Male	30 months	4.09655	0.612419	36 months	0.890535	-0.050349	No seroconversion event	42 months	2.03291	0.308118	No seroconversion event	48 months	18.4749	1.26658	Seroconversion event	54 months	2.32973	0.367306	No seroconversion event	At least 2 consecutive visits	Complete follow-up	Seroconversion observed	No conversion	No conversion	Seroconversion	No conversion				No conversion	No conversion	Seroconversion	No conversion					4.09655	0.890535	2.03291	18.4749	2.32973					0.612419	-0.050349
153	Female	30 months	10.7501	1.03141	36 months	0.989282	-0.00467974	No seroconversion event	42 months	0.442657	-0.353933	No seroconversion event	48 months	15.6704	1.19508	Seroconversion event	54 months	6.97529	0.843562	No seroconversion event	At least 2 consecutive visits	Complete follow-up	Seroconversion observed	No conversion	No conversion	Seroconversion	No conversion				No conversion	No conversion	Seroconversion	No conversion					10.7501	0.989282	0.442657	15.6704	6.97529					1.03141	-0.00467973
154	Female	30 months	10.7501	1.03141	36 months	0.890535	-0.050349	No seroconversion event	42 months	1.23905	0.0930903	No seroconversion event	48 months	1.56025	0.193195	No seroconversion event	54 months	5.10914	0.708348	No seroconversion event	At least 2 consecutive visits	Complete follow-up	No seroconversion or data missing	No conversion	No conversion	No conversion	No conversion				No conversion	No conversion	No conversion	No conversion					10.7501	0.890535	1.23905	1.56025	5.10914					1.03141	-0.050349
155	Male	30 months	12.339	1.09128	36 months	4.60654	0.663375	No seroconversion event	42 months	1.90469	0.279825	No seroconversion event	48 months	3.67557	0.565325	No seroconversion event	54 months	7.9199	0.89872	No seroconversion event	At least 2 consecutive visits	Complete follow-up	No seroconversion or data missing	No conversion	No conversion	No conversion	No conversion				No conversion	No conversion	No conversion	No conversion					12.339	4.60654	1.90469	3.67557	7.9199					1.09128	0.663375
156	Male	30 months	5.19704	0.715756																	No consecutive f/u visits	Incomplete follow-up	No seroconversion or data missing																5.19704									0.715756
157	Male	30 months	6.46684	0.810692	36 months	0.780548	-0.107601	No seroconversion event	42 months	0.76995	-0.113538	No seroconversion event	48 months	20.6773	1.31549	Seroconversion event	54 months	4.54598	0.657627	No seroconversion event	At least 2 consecutive visits	Complete follow-up	Seroconversion observed	No conversion	No conversion	Seroconversion	No conversion				No conversion	No conversion	Seroconversion	No conversion					6.46684	0.780548	0.76995	20.6773	4.54598					0.810692	-0.107601
158	Female	30 months	26.6836	1.42624	36 months	35.2736	1.54745	No seroconversion event	42 months	1.42707	0.154445	No seroconversion event	48 months	6.1163	0.786489	No seroconversion event	54 months	6.51753	0.814083	No seroconversion event	At least 2 consecutive visits	Complete follow-up	No seroconversion or data missing	No conversion	No conversion	No conversion	No conversion				No conversion	No conversion	No conversion	No conversion					26.6836	35.2736	1.42707	6.1163	6.51753					1.42624	1.54745
159	Female	30 months	5.19704	0.715756	36 months	0.70402	-0.152415	No seroconversion event	42 months	1.03444	0.0147051	No seroconversion event	48 months	7.82959	0.893739	No seroconversion event	54 months	3.22089	0.507976	No seroconversion event	At least 2 consecutive visits	Complete follow-up	No seroconversion or data missing	No conversion	No conversion	No conversion	No conversion				No conversion	No conversion	No conversion	No conversion					5.19704	0.70402	1.03444	7.82959	3.22089					0.715756	-0.152415
160	Female	30 months	4.28091	0.631536	36 months	0.805237	-0.0940763	No seroconversion event	42 months	1.76874	0.247664	No seroconversion event	48 months	766.124	2.8843	Seroconversion event	54 months	266.961	2.42645	No seroconversion event	At least 2 consecutive visits	Complete follow-up	Seroconversion observed	No conversion	No conversion	Seroconversion	No conversion				No conversion	No conversion	Seroconversion	No conversion					4.28091	0.805237	1.76874	766.124	266.961					0.631536	-0.0940763
161	Male	30 months	11.8101	1.07225	36 months	0.755466	-0.121785	No seroconversion event	42 months	1.00347	0.00150563	No seroconversion event	48 months	5.63877	0.751185	No seroconversion event	54 months	87.3471	1.94125	Seroconversion event	At least 2 consecutive visits	Complete follow-up	Seroconversion observed	No conversion	No conversion	No conversion	Seroconversion				No conversion	No conversion	No conversion	Seroconversion					11.8101	0.755466	1.00347	5.63877	87.3471					1.07225	-0.121785
162	Male	30 months	0.505592	-0.296199	36 months	0.923554	-0.0345377	No seroconversion event	42 months	0.442657	-0.353933	No seroconversion event	48 months	5.88064	0.769425	No seroconversion event	54 months	3.57294	0.553025	No seroconversion event	At least 2 consecutive visits	Complete follow-up	No seroconversion or data missing	No conversion	No conversion	No conversion	No conversion				No conversion	No conversion	No conversion	No conversion					0.505592	0.923554	0.442657	5.88064	3.57294					-0.296199	-0.0345377
163	Male	30 months	34.2193	1.53427	36 months	9.02357	0.955378	No seroconversion event	42 months	33.9041	1.53025	No seroconversion event	48 months	2.62503	0.419135	No seroconversion event	54 months	17.2231	1.23611	Seroconversion event	At least 2 consecutive visits	Complete follow-up	Seroconversion observed	No conversion	No conversion	No conversion	Seroconversion				No conversion	No conversion	No conversion	Seroconversion					34.2193	9.02357	33.9041	2.62503	17.2231					1.53427	0.955378
164	Male	30 months	1.13617	0.0554437	36 months	1.22155	0.0869127		42 months	12.3219	1.09068		48 months	12.5482	1.09858						At least 2 consecutive visits	Incomplete follow-up	Seroconversion observed	No conversion	Seroconversion	No conversion					No conversion	Seroconversion	No conversion						1.13617	1.22155	12.3219	12.5482						0.0554437	0.0869127
165	Male	30 months	0.913675	-0.0392081	36 months	1.16097	0.0648204	No seroconversion event	42 months	1.74554	0.241931	No seroconversion event	48 months	4.90244	0.690412	No seroconversion event	54 months	6.16981	0.790272	No seroconversion event	At least 2 consecutive visits	Complete follow-up	No seroconversion or data missing	No conversion	No conversion	No conversion	No conversion				No conversion	No conversion	No conversion	No conversion					0.913675	1.16097	1.74554	4.90244	6.16981					-0.0392081	0.0648204
166	Female	30 months	0.222041	-0.653567	36 months	0.623134	-0.205418	No seroconversion event	42 months	0.733561	-0.134564	No seroconversion event	48 months	5.39006	0.731594	No seroconversion event	54 months	4.06135	0.608671	No seroconversion event	At least 2 consecutive visits	Complete follow-up	No seroconversion or data missing	No conversion	No conversion	No conversion	No conversion				No conversion	No conversion	No conversion	No conversion					0.222041	0.623134	0.733561	5.39006	4.06135					-0.653567	-0.205418
167	Male	30 months	0.0655516	-1.18342	36 months	0.829558	-0.0811532	No seroconversion event	42 months	1.18253	0.072814	No seroconversion event	48 months	1.53266	0.185446	No seroconversion event	54 months	1.98162	0.297019	No seroconversion event	At least 2 consecutive visits	Complete follow-up	No seroconversion or data missing	No conversion	No conversion	No conversion	No conversion				No conversion	No conversion	No conversion	No conversion					0.0655516	0.829558	1.18253	1.53266	1.98162					-1.18342	-0.0811532
168	Female	30 months	0.343905	-0.463562	36 months	10.0416	1.0018	No seroconversion event	42 months	1.42707	0.154445	No seroconversion event	48 months	8.60078	0.934538	No seroconversion event	54 months	9.04417	0.956369	No seroconversion event	At least 2 consecutive visits	Complete follow-up	No seroconversion or data missing	No conversion	No conversion	No conversion	No conversion				No conversion	No conversion	No conversion	No conversion					0.343905	10.0416	1.42707	8.60079	9.04416					-0.463562	1.0018
169	Female	30 months	0.148618	-0.827928	36 months	8.43951	0.926317														At least 2 consecutive visits	Incomplete follow-up	No seroconversion or data missing	No conversion							No conversion								0.148618	8.43951								-0.827928	0.926317
170	Male	30 months	0.256788	-0.590425	36 months	8.5376	0.931336	No seroconversion event	42 months	1.40104	0.146451	No seroconversion event	48 months	7.42534	0.870717	No seroconversion event	54 months	6.70016	0.826085	No seroconversion event	At least 2 consecutive visits	Complete follow-up	No seroconversion or data missing	No conversion	No conversion	No conversion	No conversion				No conversion	No conversion	No conversion	No conversion					0.256788	8.5376	1.40104	7.42534	6.70016					-0.590425	0.931336
171	Female	30 months	0.41751	-0.379334	36 months	101.946	2.00837	Seroconversion event	42 months	1.54113	0.18784	No seroconversion event	48 months	8.41223	0.924911	No seroconversion event	54 months	62.2048	1.79382	Seroconversion event	At least 2 consecutive visits	Complete follow-up	Seroconversion observed	Seroconversion	No conversion	No conversion	Seroconversion				Seroconversion	No conversion	No conversion	Seroconversion					0.41751	101.946	1.54113	8.41223	62.2048					-0.379334	2.00837
172	Male	30 months	0.0886713	-1.05222	36 months	0.337451	-0.471789	No seroconversion event	42 months	0.555045	-0.255672	No seroconversion event	48 months	4.59463	0.662251	No seroconversion event	54 months	2.32973	0.367306	No seroconversion event	At least 2 consecutive visits	Complete follow-up	No seroconversion or data missing	No conversion	No conversion	No conversion	No conversion				No conversion	No conversion	No conversion	No conversion					0.0886713	0.337451	0.555045	4.59463	2.32973					-1.05222	-0.471789
173	Female	30 months	0.377968	-0.422545	36 months	29.0293	1.46284	Seroconversion event	42 months	2.00198	0.301459	No seroconversion event	48 months	10.6908	1.02901	Seroconversion event	54 months	4.94344	0.694029	No seroconversion event	At least 2 consecutive visits	Complete follow-up	Seroconversion observed	Seroconversion	No conversion	Seroconversion	No conversion				Seroconversion	No conversion	Seroconversion	No conversion					0.377968	29.0293	2.00198	10.6908	4.94344					-0.422545	1.46284
174	Female	30 months	0.249095	-0.603635	36 months	13.7263	1.13755	Seroconversion event	42 months	1.0789	0.0329816	No seroconversion event	48 months	6.1163	0.786489	No seroconversion event	54 months	3.40076	0.531576	No seroconversion event	At least 2 consecutive visits	Complete follow-up	Seroconversion observed	Seroconversion	No conversion	No conversion	No conversion				Seroconversion	No conversion	No conversion	No conversion					0.249095	13.7263	1.0789	6.1163	3.40076					-0.603635	1.13755
175	Male	36 months	4.32323	0.635808	42 months	0.437198	-0.359322	No seroconversion event	48 months	16.4861	1.21712	Seroconversion event	54 months	5.42722	0.734578	No seroconversion event	60 months	0.697398	-0.15652	No seroconversion event	At least 2 consecutive visits	Complete follow-up	Seroconversion observed	No conversion	Seroconversion	No conversion	No conversion					No conversion	Seroconversion	No conversion	No conversion					4.32323	0.437198	16.4861	5.42722	0.697398					0.635808
176	Male	30 months	0.308644	-0.510543	36 months	16.3657	1.21394	Seroconversion event	42 months	17.1982	1.23548	No seroconversion event	48 months	5.9035	0.771109	No seroconversion event	54 months	0.552749	-0.257472	No seroconversion event	At least 2 consecutive visits	Complete follow-up	Seroconversion observed	Seroconversion	No conversion	No conversion	No conversion				Seroconversion	No conversion	No conversion	No conversion					0.308644	16.3657	17.1982	5.9035	0.552749					-0.510543	1.21394
177	Male	30 months	0.256788	-0.590425	36 months	0.001	-3	No seroconversion event	42 months	0.661564	-0.179428	No seroconversion event	48 months	4.01132	0.603287	No seroconversion event	54 months	1.12609	0.0515734	No seroconversion event	At least 2 consecutive visits	Complete follow-up	No seroconversion or data missing	No conversion	No conversion	No conversion	No conversion				No conversion	No conversion	No conversion	No conversion					0.256788	0.001	0.661564	4.01132	1.12609					-0.590425	-3
178	Female	30 months	0.109868	-0.959129	36 months	7.30856	0.863832	No seroconversion event	42 months	1.40351	0.147217	No seroconversion event	48 months	7.42534	0.870717	No seroconversion event	54 months	0.293905	-0.531793	No seroconversion event	At least 2 consecutive visits	Complete follow-up	No seroconversion or data missing	No conversion	No conversion	No conversion	No conversion				No conversion	No conversion	No conversion	No conversion					0.109868	7.30856	1.40351	7.42534	0.293905					-0.959129	0.863832
179	Female	30 months	0.160796	-0.793725	36 months	0.001	-3	No seroconversion event	42 months	0.969129	-0.0136186	No seroconversion event	48 months	14.1989	1.15225	Seroconversion event	54 months	0.001	-3	No seroconversion event	At least 2 consecutive visits	Complete follow-up	Seroconversion observed	No conversion	No conversion	Seroconversion	No conversion				No conversion	No conversion	Seroconversion	No conversion					0.160796	0.001	0.969129	14.1989	0.001					-0.793725	-3
180	Female	30 months	0.24132	-0.617407	36 months	4.79235	0.680548														At least 2 consecutive visits	Incomplete follow-up	No seroconversion or data missing	No conversion							No conversion								0.24132	4.79235								-0.617407	0.680548
181	Male	30 months	0.350807	-0.454932	36 months	10.8755	1.03645	Seroconversion event	42 months	0.728046	-0.137841	No seroconversion event	48 months	6.57107	0.817636	No seroconversion event	54 months	2.915	0.464638	No seroconversion event	At least 2 consecutive visits	Complete follow-up	Seroconversion observed	Seroconversion	No conversion	No conversion	No conversion				Seroconversion	No conversion	No conversion	No conversion					0.350807	10.8755	0.728046	6.57107	2.915					-0.454932	1.03645
182	Female	30 months	0.264403	-0.577734	36 months	0.199752	-0.699509	No seroconversion event	42 months	0.627063	-0.202689	No seroconversion event	48 months	9.50698	0.978043	No seroconversion event	54 months	4.65246	0.667683	No seroconversion event	At least 2 consecutive visits	Complete follow-up	No seroconversion or data missing	No conversion	No conversion	No conversion	No conversion				No conversion	No conversion	No conversion	No conversion					0.264403	0.199752	0.627063	9.50698	4.65246					-0.577734	-0.699509
183	Male	30 months	0.194921	-0.710141	36 months	15.2141	1.18225	Seroconversion event	42 months	1.77895	0.250164	No seroconversion event	48 months	3.69999	0.5682	No seroconversion event	54 months	4.94879	0.694499	No seroconversion event	At least 2 consecutive visits	Complete follow-up	Seroconversion observed	Seroconversion	No conversion	No conversion	No conversion				Seroconversion	No conversion	No conversion	No conversion					0.194921	15.2141	1.77895	3.69999	4.94879					-0.710141	1.18225
184	Male	30 months	0.0665335	-1.17696	36 months	7.69281	0.886085	No seroconversion event	42 months	1.20882	0.0823606	No seroconversion event	48 months	1.61862	0.209146	No seroconversion event	54 months	0.241036	-0.617918	No seroconversion event	At least 2 consecutive visits	Complete follow-up	No seroconversion or data missing	No conversion	No conversion	No conversion	No conversion				No conversion	No conversion	No conversion	No conversion					0.0665335	7.69281	1.20882	1.61862	0.241036					-1.17696	0.886085
185	Male	30 months	0.214947	-0.667668	36 months	18.3123	1.26274	Seroconversion event	42 months	3.47464	0.54091	No seroconversion event	48 months	4.96124	0.69559	No seroconversion event	54 months	0.417963	-0.378863	No seroconversion event	At least 2 consecutive visits	Complete follow-up	Seroconversion observed	Seroconversion	No conversion	No conversion	No conversion				Seroconversion	No conversion	No conversion	No conversion					0.214947	18.3123	3.47464	4.96124	0.417963					-0.667668	1.26274
186	Male	30 months	3877.86	3.58859	36 months	350.465	2.54465	No seroconversion event	42 months	217.249	2.33696	No seroconversion event	48 months	91.1329	1.95968	No seroconversion event	54 months	108.717	2.0363	No seroconversion event	At least 2 consecutive visits	Complete follow-up	No seroconversion or data missing	No conversion	No conversion	No conversion	No conversion				No conversion	No conversion	No conversion	No conversion					3877.86	350.465	217.249	91.1329	108.717					3.58859	2.54465
187	Female	30 months	0.259989	-0.585046	36 months	0.543471	-0.264824	No seroconversion event	42 months	1.15772	0.0636031	No seroconversion event	48 months	43.504	1.63853	Seroconversion event	54 months	0.182262	-0.739303	No seroconversion event	At least 2 consecutive visits	Complete follow-up	Seroconversion observed	No conversion	No conversion	Seroconversion	No conversion				No conversion	No conversion	Seroconversion	No conversion					0.259989	0.543471	1.15772	43.504	0.182262					-0.585046	-0.264824
188	Female	30 months	0.128049	-0.892624	36 months	6.23257	0.794667	No seroconversion event	42 months	1.4501	0.161398	No seroconversion event	48 months	3.04414	0.483464	No seroconversion event	54 months	0.577896	-0.23815	No seroconversion event	At least 2 consecutive visits	Complete follow-up	No seroconversion or data missing	No conversion	No conversion	No conversion	No conversion				No conversion	No conversion	No conversion	No conversion					0.128049	6.23256	1.4501	3.04414	0.577896					-0.892624	0.794667
189	Female				36 months	10.5415	1.0229		42 months	1.90844	0.280678		48 months	0.971634	-0.0124975		54 months	0.241036	-0.617918		At least 2 consecutive visits	Incomplete follow-up	No seroconversion or data missing		No conversion	No conversion	No conversion					No conversion	No conversion	No conversion						10.5415	1.90844	0.971634	0.241036						1.0229
190	Male	30 months	0.226573	-0.644792					42 months	0.683399	-0.165326		48 months	1.61862	0.209146		54 months	0.22224	-0.653179		At least 2 consecutive visits	Incomplete follow-up	No seroconversion or data missing			No conversion	No conversion						No conversion	No conversion					0.226573		0.683399	1.61862	0.22224					-0.644792
191	Female	30 months	0.295016	-0.530155	36 months	0.242002	-0.616181	No seroconversion event	42 months	14.8401	1.17144	Seroconversion event	48 months	3.24575	0.511316	No seroconversion event	54 months	201.665	2.30463	Seroconversion event	At least 2 consecutive visits	Complete follow-up	Seroconversion observed	No conversion	Seroconversion	No conversion	Seroconversion				No conversion	Seroconversion	No conversion	Seroconversion					0.295016	0.242002	14.8401	3.24575	201.665					-0.530155	-0.616181
192	Female	30 months	0.789926	-0.102413																	No consecutive f/u visits	Incomplete follow-up	No seroconversion or data missing																0.789926									-0.102413
193	Male	30 months	0.151765	-0.818828	36 months	0.168891	-0.772392	No seroconversion event	42 months	2.03115	0.307741	No seroconversion event	48 months	4.65246	0.667683	No seroconversion event	54 months	0.460235	-0.33702	No seroconversion event	At least 2 consecutive visits	Complete follow-up	No seroconversion or data missing	No conversion	No conversion	No conversion	No conversion				No conversion	No conversion	No conversion	No conversion					0.151765	0.168891	2.03115	4.65246	0.460235					-0.818828	-0.772392
194	Male	30 months	0.252734	-0.597336	36 months	24.4651	1.38855	Seroconversion event	42 months	50.8955	1.70668	No seroconversion event	48 months	4.13524	0.616501	No seroconversion event	54 months	0.552749	-0.257472	No seroconversion event	At least 2 consecutive visits	Complete follow-up	Seroconversion observed	Seroconversion	No conversion	No conversion	No conversion				Seroconversion	No conversion	No conversion	No conversion					0.252734	24.4651	50.8955	4.13524	0.552749					-0.597336	1.38855
195	Female	30 months	37.5263	1.57434	36 months	40.7613	1.61025	No seroconversion event	42 months	3.10014	0.491382	No seroconversion event	48 months	15.5806	1.19258	Seroconversion event	54 months	0.310578	-0.50783	No seroconversion event	At least 2 consecutive visits	Complete follow-up	Seroconversion observed	No conversion	No conversion	Seroconversion	No conversion				No conversion	No conversion	Seroconversion	No conversion					37.5263	40.7613	3.10014	15.5806	0.310578					1.57434	1.61025
196	Male	30 months	0.085196	-1.06958	36 months	0.122924	-0.910364	No seroconversion event	42 months	1.9703	0.294532	No seroconversion event	48 months	2.10489	0.323229	No seroconversion event	54 months	0.13782	-0.860687	No seroconversion event	At least 2 consecutive visits	Complete follow-up	No seroconversion or data missing	No conversion	No conversion	No conversion	No conversion				No conversion	No conversion	No conversion	No conversion					0.085196	0.122924	1.9703	2.10489	0.13782					-1.06958	-0.910364
197	Male	30 months	0.14716	-0.83221	36 months	0.191669	-0.717449	No seroconversion event	42 months	3.78562	0.578137	No seroconversion event	48 months	3.69999	0.5682	No seroconversion event	54 months	21.802	1.3385	Seroconversion event	At least 2 consecutive visits	Complete follow-up	Seroconversion observed	No conversion	No conversion	No conversion	Seroconversion				No conversion	No conversion	No conversion	Seroconversion					0.14716	0.191669	3.78562	3.69999	21.802					-0.83221	-0.717449
198	Male	30 months	0.186654	-0.728964	36 months	0.248946	-0.603895	No seroconversion event	42 months	3.47464	0.54091	No seroconversion event	48 months	2.18191	0.338838	No seroconversion event	54 months	0.342777	-0.464989	No seroconversion event	At least 2 consecutive visits	Complete follow-up	No seroconversion or data missing	No conversion	No conversion	No conversion	No conversion				No conversion	No conversion	No conversion	No conversion					0.186654	0.248946	3.47464	2.18191	0.342777					-0.728964	-0.603895
199	Male	30 months	43.8894	1.64236	36 months	87.4844	1.94193	No seroconversion event	42 months	42.1361	1.62465	No seroconversion event	48 months	51.3315	1.71038	No seroconversion event	54 months	21.1215	1.32472	No seroconversion event	At least 2 consecutive visits	Complete follow-up	No seroconversion or data missing	No conversion	No conversion	No conversion	No conversion				No conversion	No conversion	No conversion	No conversion					43.8895	87.4844	42.1361	51.3315	21.1215					1.64236	1.94193
200	Male	30 months	2.35992	0.372898	36 months	21.292	1.32822	Seroconversion event	42 months	3.872	0.587935	No seroconversion event	48 months	0.742141	-0.129514	No seroconversion event	54 months	12.1424	1.0843	Seroconversion event	At least 2 consecutive visits	Complete follow-up	Seroconversion observed	Seroconversion	No conversion	No conversion	Seroconversion				Seroconversion	No conversion	No conversion	Seroconversion					2.35992	21.292	3.872	0.742141	12.1424					0.372898	1.32822
201	Male	30 months	97.2965	1.9881	36 months	36.7365	1.5651	No seroconversion event	42 months	4.0418	0.606574	No seroconversion event	48 months	65.7983	1.81821	Seroconversion event	54 months	0.719769	-0.142807	No seroconversion event	At least 2 consecutive visits	Complete follow-up	Seroconversion observed	No conversion	No conversion	Seroconversion	No conversion				No conversion	No conversion	Seroconversion	No conversion					97.2965	36.7365	4.0418	65.7983	0.719769					1.9881	1.5651
202	Male	30 months	0.128049	-0.892624	36 months	0.137102	-0.862958	No seroconversion event	42 months	1.7814	0.250763	No seroconversion event	48 months	4.4364	0.647031	No seroconversion event	54 months	4.58131	0.660989	No seroconversion event	At least 2 consecutive visits	Complete follow-up	No seroconversion or data missing	No conversion	No conversion	No conversion	No conversion				No conversion	No conversion	No conversion	No conversion					0.128049	0.137102	1.7814	4.4364	4.58131					-0.892624	-0.862958
203	Male	30 months	21.2944	1.32826	36 months	0.246646	-0.607926	No seroconversion event	42 months	3.78562	0.578137	No seroconversion event	48 months	30.5921	1.48561	Seroconversion event	54 months	0.614722	-0.211321	No seroconversion event	At least 2 consecutive visits	Complete follow-up	Seroconversion observed	No conversion	No conversion	Seroconversion	No conversion				No conversion	No conversion	Seroconversion	No conversion					21.2944	0.246646	3.78562	30.5921	0.614722					1.32826	-0.607926
204	Male	30 months	2.01362	0.303977	36 months	2.35505	0.372	No seroconversion event	42 months	4.76429	0.677998	No seroconversion event	48 months	11.2631	1.05166	No seroconversion event	54 months	5.75323	0.759911	No seroconversion event	At least 2 consecutive visits	Complete follow-up	No seroconversion or data missing	No conversion	No conversion	No conversion	No conversion				No conversion	No conversion	No conversion	No conversion					2.01362	2.35505	4.76429	11.2631	5.75323					0.303977	0.372
205	Male	30 months	1.48456	0.171597	36 months	0.26246	-0.580937	No seroconversion event	42 months	2.32218	0.365896	No seroconversion event	48 months	8.56321	0.932637	No seroconversion event	54 months	4.87264	0.687765	No seroconversion event	At least 2 consecutive visits	Complete follow-up	No seroconversion or data missing	No conversion	No conversion	No conversion	No conversion				No conversion	No conversion	No conversion	No conversion					1.48456	0.26246	2.32218	8.56321	4.87264					0.171597	-0.580937
206	Male	30 months	1.29816	0.113327	36 months	1.29996	0.113931	No seroconversion event	42 months	4.35218	0.638706	No seroconversion event	48 months	12.9969	1.11384	No seroconversion event	54 months	6.37059	0.80418	No seroconversion event	At least 2 consecutive visits	Complete follow-up	No seroconversion or data missing	No conversion	No conversion	No conversion	No conversion				No conversion	No conversion	No conversion	No conversion					1.29816	1.29996	4.35218	12.9969	6.37059					0.113327	0.113931
207	Female	30 months	1.09053	0.0376393	36 months	1.04737	0.0201007	No seroconversion event	42 months	1.04842	0.0205357	No seroconversion event	48 months	5.53202	0.742883	No seroconversion event	54 months	2.93515	0.467631	No seroconversion event	At least 2 consecutive visits	Complete follow-up	No seroconversion or data missing	No conversion	No conversion	No conversion	No conversion				No conversion	No conversion	No conversion	No conversion					1.09053	1.04737	1.04842	5.53202	2.93515					0.0376393	0.0201007
208	Female	30 months	11.9216	1.07633	36 months	1.62298	0.210312	No seroconversion event	42 months	3.30935	0.519742	No seroconversion event	48 months	0.822881	-0.0846632	No seroconversion event	54 months	0.22224	-0.653179	No seroconversion event	At least 2 consecutive visits	Complete follow-up	No seroconversion or data missing	No conversion	No conversion	No conversion	No conversion				No conversion	No conversion	No conversion	No conversion					11.9216	1.62298	3.30935	0.822881	0.22224					1.07633	0.210312
209	Female	30 months	1.34115	0.127477	36 months	28.9914	1.46227		42 months	3.23084	0.509315						54 months	5.21172	0.716981		At least 2 consecutive visits	Incomplete follow-up	Seroconversion observed	Seroconversion	No conversion						Seroconversion	No conversion							1.34115	28.9914	3.23084		5.21172					0.127477	1.46227
210	Male	30 months	0.585494	-0.232478	36 months	1.15114	0.061128														At least 2 consecutive visits	Incomplete follow-up	No seroconversion or data missing	No conversion							No conversion								0.585494	1.15114								-0.232478	0.061128
211	Male	30 months	1.48456	0.171597	36 months	0.93916	-0.0272605	No seroconversion event	42 months	6.97728	0.843686	No seroconversion event	48 months	55.2762	1.74254	Seroconversion event	54 months	1.95032	0.290105	No seroconversion event	At least 2 consecutive visits	Complete follow-up	Seroconversion observed	No conversion	No conversion	Seroconversion	No conversion				No conversion	No conversion	Seroconversion	No conversion					1.48456	0.93916	6.97728	55.2762	1.95032					0.171597	-0.0272605
212	Male	30 months	0.585494	-0.232478	36 months	2.27877	0.357701	No seroconversion event	42 months	2.5386	0.404593	No seroconversion event	48 months	10.989	1.04096	Seroconversion event	54 months	4.15485	0.618555	No seroconversion event	At least 2 consecutive visits	Complete follow-up	Seroconversion observed	No conversion	No conversion	Seroconversion	No conversion				No conversion	No conversion	Seroconversion	No conversion					0.585494	2.27877	2.5386	10.989	4.15485					-0.232478	0.357701
213	Female	30 months	2.01362	0.303977	36 months	0.766224	-0.115644	No seroconversion event	42 months	3.38645	0.529744	No seroconversion event	48 months	0.205885	-0.686375	No seroconversion event	54 months	2.13007	0.328395	No seroconversion event	At least 2 consecutive visits	Complete follow-up	No seroconversion or data missing	No conversion	No conversion	No conversion	No conversion				No conversion	No conversion	No conversion	No conversion					2.01362	0.766224	3.38645	0.205885	2.13007					0.303977	-0.115644
214	Female	30 months	0.30747	-0.512198	36 months	0.70497	-0.15183	No seroconversion event	42 months	3.30935	0.519742	No seroconversion event	48 months	0.385418	-0.414068	No seroconversion event	54 months	3.50414	0.544582	No seroconversion event	At least 2 consecutive visits	Complete follow-up	No seroconversion or data missing	No conversion	No conversion	No conversion	No conversion				No conversion	No conversion	No conversion	No conversion					0.30747	0.70497	3.30935	0.385418	3.50414					-0.512198	-0.15183
215	Female	30 months	1.34115	0.127477	36 months	2.35505	0.372	No seroconversion event	42 months	4.47674	0.650962	No seroconversion event	48 months	0.742141	-0.129514	No seroconversion event	54 months	6.66802	0.823997	No seroconversion event	At least 2 consecutive visits	Complete follow-up	No seroconversion or data missing	No conversion	No conversion	No conversion	No conversion				No conversion	No conversion	No conversion	No conversion					1.34115	2.35505	4.47674	0.742141	6.66802					0.127477	0.372
216	Male	30 months	0.789926	-0.102413	36 months	1.39535	0.144684	No seroconversion event	42 months	3.38645	0.529744	No seroconversion event	48 months	0.281693	-0.550224	No seroconversion event	54 months	4.75693	0.677326	No seroconversion event	At least 2 consecutive visits	Complete follow-up	No seroconversion or data missing	No conversion	No conversion	No conversion	No conversion				No conversion	No conversion	No conversion	No conversion					0.789926	1.39535	3.38645	0.281693	4.75693					-0.102413	0.144684
217	Female	30 months	1.27628	0.105946	36 months	1.39535	0.144684	No seroconversion event	42 months	5.28392	0.722957	No seroconversion event	48 months	0.630254	-0.200485	No seroconversion event	54 months	2.93515	0.467631	No seroconversion event	At least 2 consecutive visits	Complete follow-up	No seroconversion or data missing	No conversion	No conversion	No conversion	No conversion				No conversion	No conversion	No conversion	No conversion					1.27628	1.39535	5.28392	0.630254	2.93515					0.105946	0.144684
218	Male	30 months	1.209	0.0824253	36 months	2.27877	0.357701	No seroconversion event	42 months	3.23084	0.509315	No seroconversion event	48 months	1.10173	0.0420762	No seroconversion event	54 months	7.70607	0.886833	No seroconversion event	At least 2 consecutive visits	Complete follow-up	No seroconversion or data missing	No conversion	No conversion	No conversion	No conversion				No conversion	No conversion	No conversion	No conversion					1.209	2.27877	3.23084	1.10173	7.70607					0.0824253	0.357701
219	Male	30 months	0.69306	-0.159229	36 months	0.766224	-0.115644	No seroconversion event	42 months	2.13114	0.328613	No seroconversion event	48 months	0.418132	-0.378687	No seroconversion event	54 months	4.98697	0.697837	No seroconversion event	At least 2 consecutive visits	Complete follow-up	No seroconversion or data missing	No conversion	No conversion	No conversion	No conversion				No conversion	No conversion	No conversion	No conversion					0.69306	0.766224	2.13114	0.418132	4.98697					-0.159229	-0.115644
220	Male	30 months	0.988789	-0.0048963	36 months	0.825515	-0.0832752	No seroconversion event	42 months	3.06921	0.487026	No seroconversion event	48 months	1.126	0.0515402	No seroconversion event	54 months	8.93279	0.950987	No seroconversion event	At least 2 consecutive visits	Complete follow-up	No seroconversion or data missing	No conversion	No conversion	No conversion	No conversion				No conversion	No conversion	No conversion	No conversion					0.988789	0.825515	3.06921	1.126	8.93279					-0.00489631	-0.0832752
221	Female	30 months	0.726358	-0.138849					42 months	2.4417	0.387691		48 months	0.630254	-0.200485		54 months	3.7713	0.576491		At least 2 consecutive visits	Incomplete follow-up	No seroconversion or data missing			No conversion	No conversion						No conversion	No conversion					0.726358		2.4417	0.630254	3.7713					-0.138849
222	Male	30 months	4.09413	0.612162	36 months	0.352254	-0.453144	No seroconversion event	42 months	0.001	-3	No seroconversion event	48 months	0.001	-3	No seroconversion event	54 months	6.16832	0.790167	No seroconversion event	At least 2 consecutive visits	Complete follow-up	No seroconversion or data missing	No conversion	No conversion	No conversion	No conversion				No conversion	No conversion	No conversion	No conversion					4.09413	0.352254	0.001	0.001	6.16832					0.612162	-0.453144
223	Male	30 months	5.15011	0.711817	36 months	3.83053	0.583259	No seroconversion event	42 months	2.72431	0.435257	No seroconversion event	48 months	11.521	1.06149	Seroconversion event	54 months	2.93515	0.467631	No seroconversion event	At least 2 consecutive visits	Complete follow-up	Seroconversion observed	No conversion	No conversion	Seroconversion	No conversion				No conversion	No conversion	Seroconversion	No conversion					5.15011	3.83053	2.72431	11.521	2.93515					0.711817	0.583259
224	Male	30 months	0.789926	-0.102413	36 months	3.03341	0.481931	No seroconversion event	42 months	4.89319	0.689592	No seroconversion event	48 months	11.2103	1.04962	No seroconversion event	54 months	5.43162	0.734929	No seroconversion event	At least 2 consecutive visits	Complete follow-up	No seroconversion or data missing	No conversion	No conversion	No conversion	No conversion				No conversion	No conversion	No conversion	No conversion					0.789926	3.03341	4.89319	11.2103	5.43162					-0.102413	0.481931
225	Female	30 months	11.187	1.04872	36 months	15.4902	1.19006	No seroconversion event	42 months	4.8354	0.684432	No seroconversion event	48 months	0.742141	-0.129514	No seroconversion event	54 months	12.0192	1.07988	Seroconversion event	At least 2 consecutive visits	Complete follow-up	Seroconversion observed	No conversion	No conversion	No conversion	Seroconversion				No conversion	No conversion	No conversion	Seroconversion					11.187	15.4902	4.8354	0.742141	12.0192					1.04872	1.19006
226	Male	30 months	0.001	-3	36 months	1.56965	0.195803	No seroconversion event	42 months	0.001	-3	No seroconversion event	48 months	0.112208	-0.949977	No seroconversion event	54 months	2.22939	0.348186	No seroconversion event	At least 2 consecutive visits	Complete follow-up	No seroconversion or data missing	No conversion	No conversion	No conversion	No conversion				No conversion	No conversion	No conversion	No conversion					0.001	1.56965	0.001	0.112208	2.22939					-3	0.195803
227	Male	30 months	9.7147	0.987429	36 months	2.52554	0.402355	No seroconversion event	42 months	1.57852	0.198251	No seroconversion event	48 months	5.21358	0.717136	No seroconversion event	54 months	6.79641	0.83228	No seroconversion event	At least 2 consecutive visits	Complete follow-up	No seroconversion or data missing	No conversion	No conversion	No conversion	No conversion				No conversion	No conversion	No conversion	No conversion					9.7147	2.52554	1.57852	5.21358	6.79641					0.987429	0.402355
228	Male	30 months	45.3497	1.65657	36 months	2.55568	0.407507	No seroconversion event	42 months	2.2178	0.345923	No seroconversion event	48 months	5.42722	0.734578	No seroconversion event	54 months	8.17903	0.912702	No seroconversion event	At least 2 consecutive visits	Complete follow-up	No seroconversion or data missing	No conversion	No conversion	No conversion	No conversion				No conversion	No conversion	No conversion	No conversion					45.3497	2.55568	2.2178	5.42722	8.17903					1.65657	0.407507
229	Female	30 months	76.237	1.88217	36 months	4.02723	0.605006	No seroconversion event	42 months	12.6517	1.10215	No seroconversion event	48 months	10.1623	1.00699	No seroconversion event	54 months	9.28929	0.967982	No seroconversion event	At least 2 consecutive visits	Complete follow-up	No seroconversion or data missing	No conversion	No conversion	No conversion	No conversion				No conversion	No conversion	No conversion	No conversion					76.237	4.02723	12.6517	10.1623	9.28929					1.88217	0.605006
230	Male	30 months	3.85718	0.58627	36 months	1.65399	0.218532	No seroconversion event	42 months	0.768002	-0.114637	No seroconversion event	48 months	11.1422	1.04697	Seroconversion event	54 months	7.08748	0.850492	No seroconversion event	At least 2 consecutive visits	Complete follow-up	Seroconversion observed	No conversion	No conversion	Seroconversion	No conversion				No conversion	No conversion	Seroconversion	No conversion					3.85718	1.65399	0.768002	11.1422	7.08748					0.58627	0.218532
231	Male	30 months	11.5062	1.06093	36 months	3.55604	0.550967	No seroconversion event	42 months	1.32007	0.120597	No seroconversion event	48 months	28.5071	1.45495	Seroconversion event	54 months	12.4383	1.09476	No seroconversion event	At least 2 consecutive visits	Complete follow-up	Seroconversion observed	No conversion	No conversion	Seroconversion	No conversion				No conversion	No conversion	Seroconversion	No conversion					11.5062	3.55604	1.32007	28.5071	12.4383					1.06093	0.550967
232	Female	30 months	14.306	1.15552	36 months	1.88994	0.276448	No seroconversion event	42 months	1.04	0.0170321	No seroconversion event	48 months	10.6573	1.02765	Seroconversion event	54 months	7.08748	0.850492	No seroconversion event	At least 2 consecutive visits	Complete follow-up	Seroconversion observed	No conversion	No conversion	Seroconversion	No conversion				No conversion	No conversion	Seroconversion	No conversion					14.306	1.88994	1.04	10.6573	7.08748					1.15552	0.276448
233	Female	30 months	9.35038	0.970829	36 months	1.48183	0.170798	No seroconversion event	42 months	3.82215	0.582308	No seroconversion event	48 months	11.1422	1.04697	No seroconversion event	54 months	8.17903	0.912702	No seroconversion event	At least 2 consecutive visits	Complete follow-up	No seroconversion or data missing	No conversion	No conversion	No conversion	No conversion				No conversion	No conversion	No conversion	No conversion					9.35038	1.48183	3.82215	11.1422	8.17903					0.970829	0.170798
234	Female	30 months	9.59443	0.982019	36 months	4.02723	0.605006	No seroconversion event	42 months	1.3534	0.131426	No seroconversion event	48 months	11.1422	1.04697	Seroconversion event	54 months	7.24829	0.860235	No seroconversion event	At least 2 consecutive visits	Complete follow-up	Seroconversion observed	No conversion	No conversion	Seroconversion	No conversion				No conversion	No conversion	Seroconversion	No conversion					9.59443	4.02723	1.3534	11.1422	7.24829					0.982019	0.605006
235	Male	30 months	29.8246	1.47457	36 months	2.98017	0.474241	No seroconversion event	42 months	7.21736	0.858379	No seroconversion event	48 months	13.8812	1.14243	No seroconversion event	54 months	17.9991	1.25525	No seroconversion event	At least 2 consecutive visits	Complete follow-up	No seroconversion or data missing	No conversion	No conversion	No conversion	No conversion				No conversion	No conversion	No conversion	No conversion					29.8246	2.98017	7.21736	13.8812	17.9991					1.47457	0.474241
236	Male	30 months	8.32095	0.920173	36 months	1.81382	0.258594	No seroconversion event	42 months	1.38641	0.141893	No seroconversion event	48 months	1.7942	0.25387	No seroconversion event	54 months	14.4867	1.16097	Seroconversion event	At least 2 consecutive visits	Complete follow-up	Seroconversion observed	No conversion	No conversion	No conversion	Seroconversion				No conversion	No conversion	No conversion	Seroconversion					8.32095	1.81382	1.38641	1.7942	14.4867					0.920173	0.258594
237	Male	30 months	2.62109	0.418482	36 months	1.48183	0.170798	No seroconversion event	42 months	1.41912	0.15202	No seroconversion event	48 months	4.293	0.632761	No seroconversion event	54 months	10.3488	1.01489	No seroconversion event	At least 2 consecutive visits	Complete follow-up	No seroconversion or data missing	No conversion	No conversion	No conversion	No conversion				No conversion	No conversion	No conversion	No conversion					2.62109	1.48183	1.41912	4.293	10.3488					0.418482	0.170798
238	Female	30 months	9.7147	0.987429	36 months	0.528159	-0.277235	No seroconversion event	42 months	0.639543	-0.19413	No seroconversion event	48 months	0.0316091	-1.50019	No seroconversion event	54 months	0.001	-3	No seroconversion event	At least 2 consecutive visits	Complete follow-up	No seroconversion or data missing	No conversion	No conversion	No conversion	No conversion				No conversion	No conversion	No conversion	No conversion					9.7147	0.528159	0.639543	0.0316091	0.001					0.987429	-0.277235
239	Male	30 months	7.03161	0.847054	36 months	1.08206	0.0342508	No seroconversion event	42 months	6.83173	0.83453	No seroconversion event	48 months	7.49666	0.874868	No seroconversion event	54 months	9.76992	0.989891	No seroconversion event	At least 2 consecutive visits	Complete follow-up	No seroconversion or data missing	No conversion	No conversion	No conversion	No conversion				No conversion	No conversion	No conversion	No conversion					7.03161	1.08206	6.83173	7.49666	9.76992					0.847054	0.0342508
240	Female	30 months	1.33758	0.126318	36 months	0.445202	-0.351443	No seroconversion event	42 months	0.450093	-0.346697	No seroconversion event	48 months	9.13844	0.960872	No seroconversion event	54 months	9.46958	0.976331	No seroconversion event	At least 2 consecutive visits	Complete follow-up	No seroconversion or data missing	No conversion	No conversion	No conversion	No conversion				No conversion	No conversion	No conversion	No conversion					1.33758	0.445202	0.450093	9.13844	9.46958					0.126318	-0.351443
241	Male	30 months	5.15564	0.712283	36 months	8.78993	0.943985														At least 2 consecutive visits	Incomplete follow-up	No seroconversion or data missing	No conversion							No conversion								5.15564	8.78993								0.712283	0.943985
242	Male	30 months	4.92669	0.692555	36 months	0.725683	-0.139253	No seroconversion event	42 months	3.21823	0.507617	No seroconversion event	48 months	5.10459	0.707961	No seroconversion event	54 months	8.52523	0.930706	No seroconversion event	At least 2 consecutive visits	Complete follow-up	No seroconversion or data missing	No conversion	No conversion	No conversion	No conversion				No conversion	No conversion	No conversion	No conversion					4.92669	0.725683	3.21823	5.10459	8.52523					0.692555	-0.139253
243	Female	30 months	1.45526	0.16294	36 months	0.395992	-0.402314	No seroconversion event	42 months	1.63406	0.213267	No seroconversion event	48 months	4.65246	0.667683	No seroconversion event	54 months	11.9444	1.07716	No seroconversion event	At least 2 consecutive visits	Complete follow-up	No seroconversion or data missing	No conversion	No conversion	No conversion	No conversion				No conversion	No conversion	No conversion	No conversion					1.45526	0.395992	1.63406	4.65246	11.9444					0.16294	-0.402314
244	Female	30 months	217.227	2.33691																	No consecutive f/u visits	Incomplete follow-up	No seroconversion or data missing																217.227									2.33691
245	Female	30 months	2.93964	0.468295	36 months	0.710213	-0.148611	No seroconversion event	42 months	1.82262	0.260696	No seroconversion event	48 months	4.88193	0.688592	No seroconversion event	54 months	1.8455	0.266114	No seroconversion event	At least 2 consecutive visits	Complete follow-up	No seroconversion or data missing	No conversion	No conversion	No conversion	No conversion				No conversion	No conversion	No conversion	No conversion					2.93964	0.710213	1.82262	4.88193	1.8455					0.468295	-0.148611
246	Male	30 months	8.32095	0.920173	36 months	0.528159	-0.277235	No seroconversion event	42 months	22.2798	1.34791	Seroconversion event	48 months	5.49832	0.74023	No seroconversion event	54 months	7.05645	0.848586	No seroconversion event	At least 2 consecutive visits	Complete follow-up	Seroconversion observed	No conversion	Seroconversion	No conversion	No conversion				No conversion	Seroconversion	No conversion	No conversion					8.32095	0.528159	22.2798	5.49832	7.05645					0.920173	-0.277235
247	Male	30 months	126.055	2.10056	36 months	0.454748	-0.342229	No seroconversion event	42 months	0.943879	-0.0250837	No seroconversion event	48 months	0.0750566	-1.12461	No seroconversion event	54 months	2.52055	0.401495	No seroconversion event	At least 2 consecutive visits	Complete follow-up	No seroconversion or data missing	No conversion	No conversion	No conversion	No conversion				No conversion	No conversion	No conversion	No conversion					126.055	0.454748	0.943879	0.0750566	2.52055					2.10056	-0.342229
248	Male	30 months	6.53859	0.815484	36 months	0.670854	-0.173372	No seroconversion event	42 months	6.45432	0.809851	No seroconversion event	48 months	4.04293	0.606696	No seroconversion event	54 months	6.05259	0.781941	No seroconversion event	At least 2 consecutive visits	Complete follow-up	No seroconversion or data missing	No conversion	No conversion	No conversion	No conversion				No conversion	No conversion	No conversion	No conversion					6.53859	0.670854	6.45432	4.04293	6.05259					0.815484	-0.173372
249	Male	30 months	19.1992	1.28328	36 months	3.39806	0.531231	No seroconversion event	42 months	2.47508	0.39359	No seroconversion event	48 months	0.58804	-0.230593	No seroconversion event	54 months	4.47636	0.650925	No seroconversion event	At least 2 consecutive visits	Complete follow-up	No seroconversion or data missing	No conversion	No conversion	No conversion	No conversion				No conversion	No conversion	No conversion	No conversion					19.1992	3.39806	2.47508	0.58804	4.47636					1.28328	0.531231
250	Male	30 months	15.9309	1.20224	36 months	142.231	2.153	Seroconversion event	42 months	30.4924	1.48419	No seroconversion event	48 months	8.71918	0.940476	No seroconversion event	54 months	13.4561	1.12892	No seroconversion event	At least 2 consecutive visits	Complete follow-up	Seroconversion observed	Seroconversion	No conversion	No conversion	No conversion				Seroconversion	No conversion	No conversion	No conversion					15.9309	142.231	30.4924	8.71918	13.4561					1.20224	2.153
251	Male	30 months	22.7481	1.35694																	No consecutive f/u visits	Incomplete follow-up	No seroconversion or data missing																22.7481									1.35694
252	Male	30 months	6.53859	0.815484	36 months	4.16266	0.619371	No seroconversion event	42 months	1.42962	0.15522	No seroconversion event	48 months	0.0545474	-1.26323	No seroconversion event	54 months	0.001	-3	No seroconversion event	At least 2 consecutive visits	Complete follow-up	No seroconversion or data missing	No conversion	No conversion	No conversion	No conversion				No conversion	No conversion	No conversion	No conversion					6.53859	4.16266	1.42962	0.0545474	0.001					0.815484	0.619371
253	Female	30 months	8.18161	0.912839	36 months	1.87728	0.27353	No seroconversion event	42 months	0.808952	-0.0920772	No seroconversion event	48 months	0.410838	-0.386329	No seroconversion event	54 months	0.388202	-0.410942	No seroconversion event	At least 2 consecutive visits	Complete follow-up	No seroconversion or data missing	No conversion	No conversion	No conversion	No conversion				No conversion	No conversion	No conversion	No conversion					8.18161	1.87728	0.808952	0.410838	0.388202					0.912839	0.27353
254	Female	30 months	1.75974	0.245448	36 months	1.30897	0.116931	No seroconversion event	42 months	2.24548	0.351308	No seroconversion event	48 months	0.280335	-0.552323	No seroconversion event	54 months	2.84072	0.453428	No seroconversion event	At least 2 consecutive visits	Complete follow-up	No seroconversion or data missing	No conversion	No conversion	No conversion	No conversion				No conversion	No conversion	No conversion	No conversion					1.75974	1.30897	2.24548	0.280335	2.84072					0.245448	0.116931
255	Female	30 months	15.9309	1.20224	36 months	1.87728	0.27353	No seroconversion event	42 months	0.284185	-0.5464	No seroconversion event	48 months	0.643804	-0.191246	No seroconversion event	54 months	10.8852	1.03684	Seroconversion event	At least 2 consecutive visits	Complete follow-up	Seroconversion observed	No conversion	No conversion	No conversion	Seroconversion				No conversion	No conversion	No conversion	Seroconversion					15.9309	1.87728	0.284185	0.643804	10.8852					1.20224	0.27353
256	Male	30 months	0.091015	-1.04089	36 months	2.34172	0.369536	No seroconversion event	42 months	20.6773	1.31549	Seroconversion event	48 months	0.223523	-0.650677	No seroconversion event	54 months	8.52523	0.930706	No seroconversion event	At least 2 consecutive visits	Complete follow-up	Seroconversion observed	No conversion	Seroconversion	No conversion	No conversion				No conversion	Seroconversion	No conversion	No conversion					0.091015	2.34172	20.6773	0.223523	8.52523					-1.04089	0.369536
257	Female	30 months	15.9598	1.20303	36 months	5.17112	0.713585	No seroconversion event	42 months	7.11536	0.852197	No seroconversion event	48 months	6.51753	0.814083	No seroconversion event	54 months	12.1424	1.0843	No seroconversion event	At least 2 consecutive visits	Complete follow-up	No seroconversion or data missing	No conversion	No conversion	No conversion	No conversion				No conversion	No conversion	No conversion	No conversion					15.9598	5.17112	7.11536	6.51753	12.1424					1.20303	0.713585
258	Female	30 months	4.79235	0.680548	36 months	4.25702	0.629106	No seroconversion event	42 months	23.2118	1.36571	Seroconversion event	48 months	3.48758	0.542524	No seroconversion event	54 months	9.37941	0.972175	No seroconversion event	At least 2 consecutive visits	Complete follow-up	Seroconversion observed	No conversion	Seroconversion	No conversion	No conversion				No conversion	Seroconversion	No conversion	No conversion					4.79235	4.25702	23.2118	3.48758	9.37941					0.680548	0.629106
259	Female	30 months	7.6252	0.882251	36 months	4.96451	0.695877	No seroconversion event	42 months	4.26712	0.630135	No seroconversion event	48 months	0.824703	-0.0837025	No seroconversion event	54 months	0.64051	-0.193474	No seroconversion event	At least 2 consecutive visits	Complete follow-up	No seroconversion or data missing	No conversion	No conversion	No conversion	No conversion				No conversion	No conversion	No conversion	No conversion					7.6252	4.96451	4.26712	0.824703	0.64051					0.882251	0.695877
260	Female	30 months	7.9091	0.898127	36 months	1.87728	0.27353	No seroconversion event	42 months	5.30045	0.724313	No seroconversion event	48 months	0.280335	-0.552323	No seroconversion event	54 months	11.4355	1.05825	Seroconversion event	At least 2 consecutive visits	Complete follow-up	Seroconversion observed	No conversion	No conversion	No conversion	Seroconversion				No conversion	No conversion	No conversion	Seroconversion					7.9091	1.87728	5.30045	0.280335	11.4355					0.898127	0.27353
261	Female	30 months	3.60849	0.557326	36 months	2.87369	0.458441	No seroconversion event	42 months	2.98949	0.475597	No seroconversion event	48 months	0.223523	-0.650677	No seroconversion event	54 months	4.00438	0.602536	No seroconversion event	At least 2 consecutive visits	Complete follow-up	No seroconversion or data missing	No conversion	No conversion	No conversion	No conversion				No conversion	No conversion	No conversion	No conversion					3.60849	2.87369	2.98949	0.223523	4.00438					0.557326	0.458441
262	Female	30 months	14.9211	1.1738	36 months	8.87492	0.948165	No seroconversion event	42 months	126.202	2.10107	Seroconversion event	48 months	3.71477	0.569931	No seroconversion event	54 months	6.12425	0.787053	No seroconversion event	At least 2 consecutive visits	Complete follow-up	Seroconversion observed	No conversion	Seroconversion	No conversion	No conversion				No conversion	Seroconversion	No conversion	No conversion					14.9211	8.87492	126.202	3.71477	6.12425					1.1738	0.948165
263	Female	30 months	2.43032	0.385664	36 months	4.41366	0.644799	No seroconversion event	42 months	11.7783	1.07108	No seroconversion event	48 months	5.3211	0.726001	No seroconversion event	54 months	1.0087	0.00376244	No seroconversion event	At least 2 consecutive visits	Complete follow-up	No seroconversion or data missing	No conversion	No conversion	No conversion	No conversion				No conversion	No conversion	No conversion	No conversion					2.43032	4.41366	11.7783	5.3211	1.0087					0.385664	0.644799
264	Female	30 months	1.37769	0.139151	36 months	7.05414	0.848444	No seroconversion event	42 months	3.39196	0.530451	No seroconversion event	48 months	0.215391	-0.666772	No seroconversion event	54 months	0.520315	-0.283733	No seroconversion event	At least 2 consecutive visits	Complete follow-up	No seroconversion or data missing	No conversion	No conversion	No conversion	No conversion				No conversion	No conversion	No conversion	No conversion					1.37769	7.05414	3.39196	0.215391	0.520315					0.139151	0.848444
265	Female	30 months	0.588794	-0.230037	36 months	4.51805	0.654952	No seroconversion event	42 months	4.26712	0.630135	No seroconversion event	48 months	44.2128	1.64555	Seroconversion event	54 months	0.64051	-0.193474	No seroconversion event	At least 2 consecutive visits	Complete follow-up	Seroconversion observed	No conversion	No conversion	Seroconversion	No conversion				No conversion	No conversion	Seroconversion	No conversion					0.588794	4.51805	4.26712	44.2128	0.64051					-0.230037	0.654951
266	Male	30 months	5.4835	0.739058	36 months	5.29157	0.723584														At least 2 consecutive visits	Incomplete follow-up	No seroconversion or data missing	No conversion							No conversion								5.4835	5.29157								0.739058	0.723584
267	Male	30 months	1.39535	0.144684	36 months	11.5793	1.06368	Seroconversion event	42 months	6.19812	0.79226	No seroconversion event	48 months	2.75409	0.439979	No seroconversion event	54 months	1.05685	0.024014	No seroconversion event	At least 2 consecutive visits	Complete follow-up	Seroconversion observed	Seroconversion	No conversion	No conversion	No conversion				Seroconversion	No conversion	No conversion	No conversion					1.39535	11.5793	6.19812	2.75409	1.05685					0.144684	1.06368
268	Female	30 months	3.00687	0.478115	36 months	5.5586	0.744965		42 months	4.87821	0.688261		48 months	4.04293	0.606696						At least 2 consecutive visits	Incomplete follow-up	No seroconversion or data missing	No conversion	No conversion	No conversion					No conversion	No conversion	No conversion						3.00687	5.5586	4.87821	4.04293						0.478115	0.744965
269	Female	30 months	0.834316	-0.0786696	36 months	25.3882	1.40463	Seroconversion event	42 months	2.29123	0.36007	No seroconversion event	48 months	7.14238	0.853843	No seroconversion event	54 months	0.752555	-0.123462	No seroconversion event	At least 2 consecutive visits	Complete follow-up	Seroconversion observed	Seroconversion	No conversion	No conversion	No conversion				Seroconversion	No conversion	No conversion	No conversion					0.834316	25.3882	2.29123	7.14238	0.752555					-0.0786696	1.40463
270	Female	30 months	4.70816	0.672851	36 months	3.92198	0.593505	No seroconversion event	42 months	3.93506	0.594952	No seroconversion event	48 months	3.71477	0.569931	No seroconversion event	54 months	0.90962	-0.04114	No seroconversion event	At least 2 consecutive visits	Complete follow-up	No seroconversion or data missing	No conversion	No conversion	No conversion	No conversion				No conversion	No conversion	No conversion	No conversion					4.70816	3.92198	3.93506	3.71477	0.90962					0.672851	0.593505
271	Female				36 months	4.07064	0.609663		42 months	6.43674	0.808666		48 months	4.41536	0.644966		54 months	4.3927	0.642732		At least 2 consecutive visits	Incomplete follow-up	No seroconversion or data missing		No conversion	No conversion	No conversion					No conversion	No conversion	No conversion						4.07064	6.43674	4.41536	4.3927						0.609663
272	Male	30 months	5.04788	0.703109	36 months	5.47078	0.738049	No seroconversion event	42 months	9.53376	0.979264	No seroconversion event	48 months	3.25259	0.512229	No seroconversion event	54 months	1.28632	0.109348	No seroconversion event	At least 2 consecutive visits	Complete follow-up	No seroconversion or data missing	No conversion	No conversion	No conversion	No conversion				No conversion	No conversion	No conversion	No conversion					5.04788	5.47078	9.53376	3.25259	1.28632					0.703109	0.738049
273	Male	30 months	2.89675	0.461911	36 months	5.98173	0.776827	No seroconversion event	42 months	6.07615	0.783628	No seroconversion event	48 months	2.50749	0.399239	No seroconversion event	54 months	0.959651	-0.0178865	No seroconversion event	At least 2 consecutive visits	Complete follow-up	No seroconversion or data missing	No conversion	No conversion	No conversion	No conversion				No conversion	No conversion	No conversion	No conversion					2.89675	5.98173	6.07615	2.50749	0.959651					0.461911	0.776827
274	Male	30 months	2.15104	0.332649	36 months	4.06675	0.609247	No seroconversion event	42 months	5.43557	0.735245	No seroconversion event	48 months	3.13181	0.495795	No seroconversion event	54 months	0.697398	-0.15652	No seroconversion event	At least 2 consecutive visits	Complete follow-up	No seroconversion or data missing	No conversion	No conversion	No conversion	No conversion				No conversion	No conversion	No conversion	No conversion					2.15104	4.06675	5.43557	3.13181	0.697398					0.332649	0.609247
275	Female	30 months	1.53047	0.184824	36 months	0.001	-3	No seroconversion event	42 months	27.0905	1.43282	Seroconversion event	48 months	3.48758	0.542524	No seroconversion event	54 months	0.752555	-0.123462	No seroconversion event	At least 2 consecutive visits	Complete follow-up	Seroconversion observed	No conversion	Seroconversion	No conversion	No conversion				No conversion	Seroconversion	No conversion	No conversion					1.53047	0.001	27.0905	3.48758	0.752555					0.184824	-3
276	Female	30 months	1.9435	0.288584	36 months	5.01301	0.700098	No seroconversion event	42 months	16.2191	1.21003	No seroconversion event	48 months	3.48758	0.542524	No seroconversion event	54 months	0.697398	-0.15652	No seroconversion event	At least 2 consecutive visits	Complete follow-up	No seroconversion or data missing	No conversion	No conversion	No conversion	No conversion				No conversion	No conversion	No conversion	No conversion					1.9435	5.01301	16.2191	3.48758	0.697398					0.288584	0.700098
277	Male	24 months	0.449504	-0.347267	30 months	2.69858	0.431135	No seroconversion event	36 months	9.67845	0.985806	No seroconversion event	42 months	3.43902	0.536435	No seroconversion event	48 months	8.74393	0.941707	No seroconversion event	At least 2 consecutive visits	Complete follow-up	No seroconversion or data missing	No conversion	No conversion	No conversion	No conversion			No conversion	No conversion	No conversion	No conversion					0.449504	2.69858	9.67845	3.43902	8.74393					-0.347267	0.431136	0.985806
278	Female	30 months	1.17128	0.0686606	36 months	7.54288	0.877537	No seroconversion event	42 months	20.0437	1.30198	No seroconversion event	48 months	3.37113	0.527775	No seroconversion event	54 months	4.76659	0.678208	No seroconversion event	At least 2 consecutive visits	Complete follow-up	No seroconversion or data missing	No conversion	No conversion	No conversion	No conversion				No conversion	No conversion	No conversion	No conversion					1.17128	7.54288	20.0437	3.37113	4.76659					0.0686606	0.877537
279	Female	30 months	2.1008	0.322385	36 months	49.0188	1.69036	Seroconversion event	42 months	16.2191	1.21003	No seroconversion event	48 months	1.74086	0.240764	No seroconversion event	54 months	0.14261	-0.845851	No seroconversion event	At least 2 consecutive visits	Complete follow-up	Seroconversion observed	Seroconversion	No conversion	No conversion	No conversion				Seroconversion	No conversion	No conversion	No conversion					2.1008	49.0188	16.2191	1.74086	0.14261					0.322385	1.69036
280	Male	30 months	2.19193	0.340826	36 months	3795.22	3.57924	Seroconversion event	42 months	293.823	2.46809	No seroconversion event	48 months	137.685	2.13889	No seroconversion event	54 months	83.0722	1.91946	No seroconversion event	At least 2 consecutive visits	Complete follow-up	Seroconversion observed	Seroconversion	No conversion	No conversion	No conversion				Seroconversion	No conversion	No conversion	No conversion					2.19193	3795.22	293.823	137.685	83.0722					0.340826	3.57924
281	Male	30 months	2.53638	0.404214																	No consecutive f/u visits	Incomplete follow-up	No seroconversion or data missing																2.53638									0.404214
282	Male	30 months	0.393064	-0.405536	36 months	2.83557	0.45264	No seroconversion event	42 months	18.4749	1.26658	Seroconversion event	48 months	4.46055	0.649389	No seroconversion event	54 months	0.520315	-0.283733	No seroconversion event	At least 2 consecutive visits	Complete follow-up	Seroconversion observed	No conversion	Seroconversion	No conversion	No conversion				No conversion	Seroconversion	No conversion	No conversion					0.393064	2.83557	18.4749	4.46055	0.520315					-0.405536	0.45264
283	Female	30 months	59.577	1.77508	36 months	180.424	2.25629														At least 2 consecutive visits	Incomplete follow-up	No seroconversion or data missing	No conversion							No conversion								59.577	180.424								1.77508	2.25629
284	Female	30 months	5.7459	0.759358	36 months	4.45293	0.648646	No seroconversion event	42 months	35.9882	1.55616	Seroconversion event	48 months	7.69396	0.88615	No seroconversion event	54 months	11.9236	1.07641	No seroconversion event	At least 2 consecutive visits	Complete follow-up	Seroconversion observed	No conversion	Seroconversion	No conversion	No conversion				No conversion	Seroconversion	No conversion	No conversion					5.7459	4.45293	35.9882	7.69396	11.9236					0.759358	0.648646
285	Male	30 months	1.53047	0.184824	36 months	2.83557	0.45264														At least 2 consecutive visits	Incomplete follow-up	No seroconversion or data missing	No conversion							No conversion								1.53047	2.83557								0.184824	0.45264
286	Female	30 months	0.989282	-0.00467974	36 months	1.951	0.290257	No seroconversion event	42 months	17.0067	1.23062	Seroconversion event	48 months	4.14932	0.617977	No seroconversion event	54 months	103.935	2.01676	Seroconversion event	At least 2 consecutive visits	Complete follow-up	Seroconversion observed	No conversion	Seroconversion	No conversion	Seroconversion				No conversion	Seroconversion	No conversion	Seroconversion					0.989282	1.951	17.0067	4.14932	103.935					-0.00467973	0.290257
287	Male	24 months	0.954486	-0.0202302	30 months	2.19193	0.340826	No seroconversion event	36 months	76.8861	1.88585	Seroconversion event	42 months	5518.22	3.7418	No seroconversion event	48 months	132.553	2.12239	No seroconversion event	At least 2 consecutive visits	Complete follow-up	Seroconversion observed	No conversion	Seroconversion	No conversion	No conversion			No conversion	Seroconversion	Seroconversion	No conversion					0.954486	2.19193	76.8861	5518.22	132.553					-0.0202302	0.340826	1.88585
288	Male	24 months	5.92422	0.772631	30 months	1.25623	0.0990695	No seroconversion event	36 months	2.33716	0.368689	No seroconversion event	42 months	2.58442	0.412363	No seroconversion event	48 months	5.98654	0.777176	No seroconversion event	At least 2 consecutive visits	Complete follow-up	No seroconversion or data missing	No conversion	No conversion	No conversion	No conversion			No conversion	No conversion	No conversion	No conversion					5.92422	1.25623	2.33716	2.58442	5.98654					0.772631	0.0990694	0.368689
289	Male	30 months	1.21419	0.0842876	36 months	2.30091	0.361899	No seroconversion event	42 months	22.0806	1.34401	Seroconversion event	48 months	4.66203	0.668575	No seroconversion event	54 months	0.520315	-0.283733	No seroconversion event	At least 2 consecutive visits	Complete follow-up	Seroconversion observed	No conversion	Seroconversion	No conversion	No conversion				No conversion	Seroconversion	No conversion	No conversion					1.21419	2.30091	22.0806	4.66203	0.520315					0.0842875	0.361899
290	Male	24 months	50.4114	1.70253	30 months	2.06991	0.315951	No seroconversion event	36 months	3.2164	0.507369	No seroconversion event	42 months	6.17961	0.790961	No seroconversion event	48 months	13.5223	1.13105	No seroconversion event	At least 2 consecutive visits	Complete follow-up	No seroconversion or data missing	No conversion	No conversion	No conversion	No conversion			No conversion	No conversion	No conversion	No conversion					50.4114	2.06991	3.2164	6.17961	13.5223					1.70253	0.315951	0.507369
291	Male	24 months	15.3255	1.18541	30 months	2.50875	0.399458	No seroconversion event	36 months	48.1817	1.68288	Seroconversion event	42 months	14.746	1.16867	No seroconversion event	48 months	57.8281	1.76214	No seroconversion event	At least 2 consecutive visits	Complete follow-up	Seroconversion observed	No conversion	Seroconversion	No conversion	No conversion			No conversion	Seroconversion	No conversion	No conversion					15.3255	2.50875	48.1817	14.746	57.8281					1.18541	0.399458	1.68288
292	Male	24 months	1.94907	0.289826	30 months	1.91114	0.281292	No seroconversion event	36 months	3.61515	0.558126	No seroconversion event	42 months	1.78668	0.252048	No seroconversion event	48 months	5.64358	0.751554	No seroconversion event	At least 2 consecutive visits	Complete follow-up	No seroconversion or data missing	No conversion	No conversion	No conversion	No conversion			No conversion	No conversion	No conversion	No conversion					1.94907	1.91114	3.61515	1.78668	5.64358					0.289826	0.281292	0.558126
293	Female	24 months	1.09939	0.0411507	30 months	2.00729	0.30261	No seroconversion event	36 months	2.74175	0.438027	No seroconversion event	42 months	29.7574	1.4736	Seroconversion event	48 months	3.64721	0.561961	No seroconversion event	At least 2 consecutive visits	Complete follow-up	Seroconversion observed	No conversion	No conversion	Seroconversion	No conversion			No conversion	No conversion	Seroconversion	No conversion					1.09939	2.00729	2.74175	29.7574	3.64721					0.0411507	0.30261	0.438027
294	Male	24 months	4.46486	0.649808																	No consecutive f/u visits	Incomplete follow-up	No seroconversion or data missing															4.46486									0.649808
295	Male	24 months	69.9383	1.84472	30 months	2.95693	0.470841	No seroconversion event	36 months	18.9528	1.27767	Seroconversion event	42 months	4.96124	0.69559	No seroconversion event	48 months	8.35906	0.922157	No seroconversion event	At least 2 consecutive visits	Complete follow-up	Seroconversion observed	No conversion	Seroconversion	No conversion	No conversion			No conversion	Seroconversion	No conversion	No conversion					69.9383	2.95693	18.9528	4.96124	8.35906					1.84472	0.470841	1.27767
296	Male	24 months	7.00742	0.845558	30 months	2.1008	0.322385	No seroconversion event	36 months	2.86629	0.45732	No seroconversion event	42 months	2.00007	0.301044	No seroconversion event	48 months	4.15097	0.618149	No seroconversion event	At least 2 consecutive visits	Complete follow-up	No seroconversion or data missing	No conversion	No conversion	No conversion	No conversion			No conversion	No conversion	No conversion	No conversion					7.00742	2.1008	2.86629	2.00007	4.15097					0.845558	0.322385	0.45732
297	Male	24 months	7.90445	0.897872	30 months	2.22181	0.346707	No seroconversion event	36 months	3.10322	0.491813	No seroconversion event	42 months	0.743094	-0.128956	No seroconversion event	48 months	4.54598	0.657627	No seroconversion event	At least 2 consecutive visits	Complete follow-up	No seroconversion or data missing	No conversion	No conversion	No conversion	No conversion			No conversion	No conversion	No conversion	No conversion					7.90445	2.22181	3.10322	0.743094	4.54598					0.897872	0.346707	0.491813
298	Male	24 months	6.64725	0.822642					36 months	0.840135	-0.075651		42 months	6.79103	0.831936		48 months	6.15448	0.789191		At least 2 consecutive visits	Incomplete follow-up	No seroconversion or data missing			No conversion	No conversion					No conversion	No conversion					6.64725		0.840135	6.79103	6.15448					0.822642		-0.075651
299	Female	24 months	0.534236	-0.272267	30 months	0.968807	-0.0137625	No seroconversion event	36 months	0.907335	-0.0422323	No seroconversion event	42 months	3.02624	0.480903	No seroconversion event	48 months	4.7373	0.67553	No seroconversion event	At least 2 consecutive visits	Complete follow-up	No seroconversion or data missing	No conversion	No conversion	No conversion	No conversion			No conversion	No conversion	No conversion	No conversion					0.534236	0.968807	0.907335	3.02624	4.7373					-0.272267	-0.0137626	-0.0422323
300	Male	24 months	8.08333	0.90759	30 months	1.0348	0.0148571	No seroconversion event	36 months	14.1244	1.14997	Seroconversion event	42 months	10.1941	1.00835	No seroconversion event	48 months	9.9711	0.998743	No seroconversion event	At least 2 consecutive visits	Complete follow-up	Seroconversion observed	No conversion	Seroconversion	No conversion	No conversion			No conversion	Seroconversion	No conversion	No conversion					8.08333	1.0348	14.1244	10.1941	9.9711					0.90759	0.0148571	1.14997
301	Male	24 months	14.9749	1.17536	30 months	2.36784	0.374352	No seroconversion event	36 months	38.1263	1.58123	Seroconversion event	42 months	8.02679	0.904542	No seroconversion event	48 months	5.81628	0.764646	No seroconversion event	At least 2 consecutive visits	Complete follow-up	Seroconversion observed	No conversion	Seroconversion	No conversion	No conversion			No conversion	Seroconversion	No conversion	No conversion					14.9749	2.36784	38.1263	8.02679	5.81628					1.17536	0.374352	1.58123
302	Female	24 months	10.0416	1.0018	30 months	1.16097	0.0648204	No seroconversion event	36 months	0.733561	-0.134564	No seroconversion event	42 months	6.34629	0.80252	No seroconversion event	48 months	1.35727	0.132665	No seroconversion event	At least 2 consecutive visits	Complete follow-up	No seroconversion or data missing	No conversion	No conversion	No conversion	No conversion			No conversion	No conversion	No conversion	No conversion					10.0416	1.16097	0.733561	6.34629	1.35727					1.0018	0.0648204	-0.134564
303	Male	24 months	0.702742	-0.153204	30 months	33.4597	1.52452	Seroconversion event	36 months	3.71564	0.570033	No seroconversion event	42 months	2.49173	0.396501	No seroconversion event	48 months	6.97529	0.843562	No seroconversion event	At least 2 consecutive visits	Complete follow-up	Seroconversion observed	Seroconversion	No conversion	No conversion	No conversion			Seroconversion	No conversion	No conversion	No conversion					0.702742	33.4597	3.71564	2.49173	6.97529					-0.153204	1.52452	0.570033
304	Female	24 months	17.601	1.24554	30 months	0.968807	-0.0137625	No seroconversion event	36 months	1.76874	0.247664	No seroconversion event	42 months	9.85435	0.993628	No seroconversion event	48 months	5.3211	0.726001	No seroconversion event	At least 2 consecutive visits	Complete follow-up	No seroconversion or data missing	No conversion	No conversion	No conversion	No conversion			No conversion	No conversion	No conversion	No conversion					17.601	0.968807	1.76874	9.85435	5.3211					1.24554	-0.0137626	0.247664
305	Female	24 months	8.26205	0.917088	30 months	6.98946	0.844444	No seroconversion event	36 months	1.47838	0.169787	No seroconversion event	42 months	6.34629	0.80252	No seroconversion event	48 months	4.58874	0.661694	No seroconversion event	At least 2 consecutive visits	Complete follow-up	No seroconversion or data missing	No conversion	No conversion	No conversion	No conversion			No conversion	No conversion	No conversion	No conversion					8.26205	6.98946	1.47838	6.34629	4.58874					0.917088	0.844444	0.169787
306	Male	24 months	9.33132	0.969943	30 months	2.29469	0.360724	No seroconversion event	36 months	0.840135	-0.075651	No seroconversion event	42 months	5.13377	0.710436	No seroconversion event	48 months	3.91412	0.592634	No seroconversion event	At least 2 consecutive visits	Complete follow-up	No seroconversion or data missing	No conversion	No conversion	No conversion	No conversion			No conversion	No conversion	No conversion	No conversion					9.33132	2.29469	0.840135	5.13377	3.91412					0.969943	0.360724	-0.075651
307	Female	24 months	0.772917	-0.111867	30 months	21.1262	1.32482	Seroconversion event	36 months	1.57829	0.198187	No seroconversion event	42 months	32.0633	1.50601	Seroconversion event	48 months	31.7919	1.50232	No seroconversion event	At least 2 consecutive visits	Complete follow-up	Seroconversion observed	Seroconversion	No conversion	Seroconversion	No conversion			Seroconversion	No conversion	Seroconversion	No conversion					0.772917	21.1262	1.57829	32.0633	31.7919					-0.111867	1.32482	0.198187
308	Female	24 months	0.839579	-0.0759382	30 months	1.20153	0.0797335	No seroconversion event	36 months	0.939958	-0.0268916	No seroconversion event	42 months	32.7809	1.51562	Seroconversion event	48 months	5.54528	0.743923	No seroconversion event	At least 2 consecutive visits	Complete follow-up	Seroconversion observed	No conversion	No conversion	Seroconversion	No conversion			No conversion	No conversion	Seroconversion	No conversion					0.839579	1.20153	0.939958	32.7809	5.54528					-0.0759382	0.0797335	-0.0268916
309	Male	24 months	20.491	1.31156	30 months	63.7276	1.80433	No seroconversion event	36 months	1.57829	0.198187	No seroconversion event	42 months	9.33025	0.969893	No seroconversion event	48 months	7.89984	0.897619	No seroconversion event	At least 2 consecutive visits	Complete follow-up	No seroconversion or data missing	No conversion	No conversion	No conversion	No conversion			No conversion	No conversion	No conversion	No conversion					20.491	63.7276	1.57829	9.33025	7.89984					1.31156	1.80433	0.198187
310	Female	24 months	21.6446	1.33535	30 months	39.0377	1.59148	No seroconversion event	36 months	54.2569	1.73445	No seroconversion event	42 months	24.9386	1.39687	No seroconversion event	48 months	36.3208	1.56016	No seroconversion event	At least 2 consecutive visits	Complete follow-up	No seroconversion or data missing	No conversion	No conversion	No conversion	No conversion			No conversion	No conversion	No conversion	No conversion					21.6446	39.0377	54.2569	24.9386	36.3208					1.33535	1.59148	1.73445
311	Male	24 months	0.139289	-0.856083	30 months	0.946314	-0.0239646	No seroconversion event	36 months	0.76995	-0.113538	No seroconversion event	42 months	16.5803	1.21959	Seroconversion event	48 months	31.7919	1.50232	No seroconversion event	At least 2 consecutive visits	Complete follow-up	Seroconversion observed	No conversion	No conversion	Seroconversion	No conversion			No conversion	No conversion	Seroconversion	No conversion					0.139289	0.946314	0.76995	16.5803	31.7919					-0.856083	-0.0239646	-0.113538
312	Female	24 months	0.678439	-0.168489	30 months	17.7643	1.24955	Seroconversion event	36 months	0.840135	-0.075651	No seroconversion event	42 months	12.8409	1.10859	Seroconversion event	48 months	5.80006	0.763433	No seroconversion event	At least 2 consecutive visits	Complete follow-up	Seroconversion observed	Seroconversion	No conversion	Seroconversion	No conversion			Seroconversion	No conversion	Seroconversion	No conversion					0.678439	17.7643	0.840135	12.8409	5.80006					-0.168489	1.24955	-0.075651
313	Female	24 months	0.396696	-0.401542					36 months	0.822515	-0.0848563										No consecutive f/u visits	Incomplete follow-up	No seroconversion or data missing															0.396696		0.822515							-0.401542		-0.0848563
314	Female								36 months	37.857	1.57815						48 months	82.8396	1.91824		No consecutive f/u visits	Incomplete follow-up	No seroconversion or data missing																	37.857		82.8396							1.57815
315	Male	24 months	7.54618	0.877727	30 months	0.900513	-0.0455098	No seroconversion event	36 months	1.03444	0.0147051	No seroconversion event	42 months	6.1163	0.786489	No seroconversion event	48 months	4.87379	0.687867	No seroconversion event	At least 2 consecutive visits	Complete follow-up	No seroconversion or data missing	No conversion	No conversion	No conversion	No conversion			No conversion	No conversion	No conversion	No conversion					7.54618	0.900513	1.03444	6.1163	4.87379					0.877727	-0.0455098	0.0147051
316	Male	24 months	30.7263	1.48751	30 months	1.01304	0.0056267	No seroconversion event	36 months	0.840135	-0.075651	No seroconversion event	42 months	5.39006	0.731594	No seroconversion event	48 months	133.351	2.125	Seroconversion event	At least 2 consecutive visits	Complete follow-up	Seroconversion observed	No conversion	No conversion	No conversion	Seroconversion			No conversion	No conversion	No conversion	Seroconversion					30.7263	1.01304	0.840135	5.39006	133.351					1.48751	0.00562672	-0.075651
317	Female	24 months	0.171756	-0.765089	30 months	0.900513	-0.0455098	No seroconversion event	36 months	1.03444	0.0147051	No seroconversion event	42 months	3.52326	0.546945	No seroconversion event	48 months	1.44604	0.160181	No seroconversion event	At least 2 consecutive visits	Complete follow-up	No seroconversion or data missing	No conversion	No conversion	No conversion	No conversion			No conversion	No conversion	No conversion	No conversion					0.171756	0.900513	1.03444	3.52326	1.44604					-0.765089	-0.0455098	0.0147051
318	Male	24 months	0.726568	-0.138724																	No consecutive f/u visits	Incomplete follow-up	No seroconversion or data missing															0.726568									-0.138724
319	Male	24 months	0.129741	-0.886924	30 months	2.76202	0.441227	No seroconversion event	36 months	0.840135	-0.075651	No seroconversion event	42 months	8.02679	0.904542	No seroconversion event	48 months	179.906	2.25504	Seroconversion event	At least 2 consecutive visits	Complete follow-up	Seroconversion observed	No conversion	No conversion	No conversion	Seroconversion			No conversion	No conversion	No conversion	Seroconversion					0.129741	2.76202	0.840135	8.02679	179.906					-0.886924	0.441227	-0.075651
320	Male	24 months	1.01388	0.00598692	30 months	19.8244	1.2972	Seroconversion event	36 months	6.36381	0.803717	No seroconversion event	42 months	14.1098	1.14952	No seroconversion event	48 months	7.09535	0.850974	No seroconversion event	At least 2 consecutive visits	Complete follow-up	Seroconversion observed	Seroconversion	No conversion	No conversion	No conversion			Seroconversion	No conversion	No conversion	No conversion					1.01388	19.8244	6.36381	14.1098	7.09535					0.00598692	1.2972	0.803717
321	Male	24 months	0.602262	-0.220214	30 months	0.991046	-0.00390634	No seroconversion event	36 months	1.47838	0.169787	No seroconversion event	42 months	9.68165	0.98595	No seroconversion event	48 months	38.6338	1.58697	No seroconversion event	At least 2 consecutive visits	Complete follow-up	No seroconversion or data missing	No conversion	No conversion	No conversion	No conversion			No conversion	No conversion	No conversion	No conversion					0.602262	0.991046	1.47838	9.68165	38.6338					-0.220214	-0.00390634	0.169787
322	Male	24 months	0.562017	-0.25025	30 months	0.442671	-0.353919	No seroconversion event	36 months	0.76995	-0.113538	No seroconversion event	42 months	3.36733	0.527285	No seroconversion event	48 months	2.10161	0.322552	No seroconversion event	At least 2 consecutive visits	Complete follow-up	No seroconversion or data missing	No conversion	No conversion	No conversion	No conversion			No conversion	No conversion	No conversion	No conversion					0.562017	0.442671	0.76995	3.36733	2.10161					-0.25025	-0.353919	-0.113538
323	Male	24 months	0.714712	-0.145869	30 months	1.16097	0.0648204	No seroconversion event	36 months	1.37476	0.138225	No seroconversion event	42 months	2.25798	0.35372	No seroconversion event	48 months	3.98256	0.600162	No seroconversion event	At least 2 consecutive visits	Complete follow-up	No seroconversion or data missing	No conversion	No conversion	No conversion	No conversion			No conversion	No conversion	No conversion	No conversion					0.714712	1.16097	1.37476	2.25798	3.98256					-0.145869	0.0648204	0.138225
324	Female	24 months	0.702742	-0.153204	30 months	0.900513	-0.0455098	No seroconversion event	36 months	1.8824	0.274712	No seroconversion event	42 months	24.4616	1.38848	Seroconversion event	48 months	5.92489	0.77268	No seroconversion event	At least 2 consecutive visits	Complete follow-up	Seroconversion observed	No conversion	No conversion	Seroconversion	No conversion			No conversion	No conversion	Seroconversion	No conversion					0.702742	0.900513	1.8824	24.4616	5.92489					-0.153204	-0.0455098	0.274712
325	Male				30 months	33.5577	1.52579		36 months	1.37993	0.139858		42 months	7.00653	0.845503		48 months	6.10915	0.785981		At least 2 consecutive visits	Incomplete follow-up	No seroconversion or data missing		No conversion	No conversion	No conversion				No conversion	No conversion	No conversion						33.5577	1.37993	7.00653	6.10915						1.52579	0.139858
326	Male	24 months	180.361	2.25614	30 months	75.17	1.87604	No seroconversion event	36 months	57.2243	1.75758	No seroconversion event	42 months	27.6954	1.44241	No seroconversion event	48 months	29.1977	1.46535	No seroconversion event	At least 2 consecutive visits	Complete follow-up	No seroconversion or data missing	No conversion	No conversion	No conversion	No conversion			No conversion	No conversion	No conversion	No conversion					180.361	75.17	57.2243	27.6954	29.1977					2.25614	1.87604	1.75758
327	Female	24 months	0.2093	-0.67923	30 months	0.442671	-0.353919	No seroconversion event	36 months	1.58124	0.198997	No seroconversion event	42 months	6.57107	0.817636	No seroconversion event	48 months	3.13181	0.495795	No seroconversion event	At least 2 consecutive visits	Complete follow-up	No seroconversion or data missing	No conversion	No conversion	No conversion	No conversion			No conversion	No conversion	No conversion	No conversion					0.2093	0.442671	1.58124	6.57107	3.13181					-0.67923	-0.353919	0.198997
328	Male	24 months	0.322905	-0.490925	30 months	16.9303	1.22866	Seroconversion event	36 months	2.23206	0.348707	No seroconversion event	42 months	5.13377	0.710436	No seroconversion event	48 months	5.60964	0.748935	No seroconversion event	At least 2 consecutive visits	Complete follow-up	Seroconversion observed	Seroconversion	No conversion	No conversion	No conversion			Seroconversion	No conversion	No conversion	No conversion					0.322905	16.9303	2.23206	5.13377	5.60964					-0.490925	1.22866	0.348707
329	Male	24 months	0.0886713	-1.05222	30 months	5.67979	0.754332	No seroconversion event	36 months	0.189076	-0.723363	No seroconversion event	42 months	6.79103	0.831936	No seroconversion event	48 months	4.51576	0.654731	No seroconversion event	At least 2 consecutive visits	Complete follow-up	No seroconversion or data missing	No conversion	No conversion	No conversion	No conversion			No conversion	No conversion	No conversion	No conversion					0.0886713	5.67979	0.189076	6.79103	4.51576					-1.05222	0.754332	-0.723363
330	Female	24 months	0.148618	-0.827928	30 months	16.0807	1.20631	Seroconversion event	36 months	1.47312	0.168238	No seroconversion event	42 months	9.85435	0.993628	No seroconversion event	48 months	9.69878	0.986717	No seroconversion event	At least 2 consecutive visits	Complete follow-up	Seroconversion observed	Seroconversion	No conversion	No conversion	No conversion			Seroconversion	No conversion	No conversion	No conversion					0.148618	16.0807	1.47312	9.85435	9.69878					-0.827928	1.20631	0.168238
331	Female	24 months	0.0994633	-1.00234	30 months	20.448	1.31065	Seroconversion event	36 months	9.99715	0.999876	No seroconversion event	42 months	22.0806	1.34401	No seroconversion event	48 months	40.8741	1.61145	No seroconversion event	At least 2 consecutive visits	Complete follow-up	Seroconversion observed	Seroconversion	No conversion	No conversion	No conversion			Seroconversion	No conversion	No conversion	No conversion					0.0994633	20.448	9.99715	22.0806	40.8741					-1.00234	1.31065	0.999876
332	Female	24 months	0.271944	-0.565521	30 months	19.922	1.29933	Seroconversion event	36 months	0.300648	-0.521942	No seroconversion event	42 months	9.33025	0.969893	No seroconversion event	48 months	5.60964	0.748935	No seroconversion event	At least 2 consecutive visits	Complete follow-up	Seroconversion observed	Seroconversion	No conversion	No conversion	No conversion			Seroconversion	No conversion	No conversion	No conversion					0.271944	19.922	0.300648	9.33025	5.60964					-0.565521	1.29933	-0.521942
333	Male	24 months	0.315802	-0.500585	30 months	12.1742	1.08544	Seroconversion event	36 months	1.21803	0.0856576	No seroconversion event	42 months	9.65644	0.984817	No seroconversion event	48 months	4.0432	0.606726	No seroconversion event	At least 2 consecutive visits	Complete follow-up	Seroconversion observed	Seroconversion	No conversion	No conversion	No conversion			Seroconversion	No conversion	No conversion	No conversion					0.315802	12.1742	1.21803	9.65644	4.0432					-0.500585	1.08544	0.0856576
334	Female	24 months	0.139289	-0.856083	30 months	0.618541	-0.208631	No seroconversion event	36 months	0.300648	-0.521942	No seroconversion event	42 months	4.01132	0.603287	No seroconversion event	48 months	5.86268	0.768096	No seroconversion event	At least 2 consecutive visits	Complete follow-up	No seroconversion or data missing	No conversion	No conversion	No conversion	No conversion			No conversion	No conversion	No conversion	No conversion					0.139289	0.618541	0.300648	4.01132	5.86268					-0.856083	-0.208631	-0.521942
335	Male	24 months	0.391299	-0.407491	30 months	20.9692	1.32158	Seroconversion event	36 months	1.88194	0.274606	No seroconversion event	42 months	43.1218	1.6347	Seroconversion event	48 months	9.83659	0.992845	No seroconversion event	At least 2 consecutive visits	Complete follow-up	Seroconversion observed	Seroconversion	No conversion	Seroconversion	No conversion			Seroconversion	No conversion	Seroconversion	No conversion					0.391299	20.9692	1.88194	43.1218	9.83659					-0.407491	1.32158	0.274606
336	Female	24 months	0.0886713	-1.05222	30 months	6.1029	0.785536	No seroconversion event	36 months	0.911891	-0.0400571	No seroconversion event	42 months	75.1283	1.8758	Seroconversion event	48 months	0.182262	-0.739303	No seroconversion event	At least 2 consecutive visits	Complete follow-up	Seroconversion observed	No conversion	No conversion	Seroconversion	No conversion			No conversion	No conversion	Seroconversion	No conversion					0.0886713	6.1029	0.911891	75.1283	0.182262					-1.05222	0.785536	-0.0400571
337	Male	24 months	0.298415	-0.525179	30 months	0.251232	-0.599925	No seroconversion event	36 months	0.969129	-0.0136186	No seroconversion event	42 months	0.901363	-0.0451002	No seroconversion event	48 months	0.446346	-0.350328	No seroconversion event	At least 2 consecutive visits	Complete follow-up	No seroconversion or data missing	No conversion	No conversion	No conversion	No conversion			No conversion	No conversion	No conversion	No conversion					0.298415	0.251232	0.969129	0.901363	0.446346					-0.525179	-0.599925	-0.0136186
338	Female	24 months	0.001	-3	30 months	0.28365	-0.547217	No seroconversion event	36 months	0.349061	-0.457099	No seroconversion event	42 months	5.39006	0.731594	No seroconversion event	48 months	2.10161	0.322552	No seroconversion event	At least 2 consecutive visits	Complete follow-up	No seroconversion or data missing	No conversion	No conversion	No conversion	No conversion			No conversion	No conversion	No conversion	No conversion					0.001	0.28365	0.349061	5.39006	2.10161					-3	-0.547217	-0.457099
339	Female	24 months	0.157751	-0.802027	30 months	5.24363	0.719632	No seroconversion event	36 months	0.437198	-0.359322	No seroconversion event	42 months	20.2573	1.30658	Seroconversion event	48 months	4.13922	0.616918	No seroconversion event	At least 2 consecutive visits	Complete follow-up	Seroconversion observed	No conversion	No conversion	Seroconversion	No conversion			No conversion	No conversion	Seroconversion	No conversion					0.157751	5.24363	0.437198	20.2573	4.13922					-0.802027	0.719632	-0.359322
340	Male	24 months	0.350807	-0.454932	30 months	8.43951	0.926317	No seroconversion event	36 months	0.911891	-0.0400571	No seroconversion event	42 months	26.4592	1.42258	Seroconversion event	48 months	4.16965	0.6201	No seroconversion event	At least 2 consecutive visits	Complete follow-up	Seroconversion observed	No conversion	No conversion	Seroconversion	No conversion			No conversion	No conversion	Seroconversion	No conversion					0.350807	8.43951	0.911891	26.4592	4.16965					-0.454932	0.926317	-0.0400571
341	Female	24 months	0.249095	-0.603635	30 months	13.7263	1.13755	Seroconversion event	36 months	0.661564	-0.179428	No seroconversion event	42 months	15.3882	1.18719	Seroconversion event	48 months	4.76659	0.678208	No seroconversion event	At least 2 consecutive visits	Complete follow-up	Seroconversion observed	Seroconversion	No conversion	Seroconversion	No conversion			Seroconversion	No conversion	Seroconversion	No conversion					0.249095	13.7263	0.661564	15.3882	4.76659					-0.603635	1.13755	-0.179428
342	Female	24 months	13.405	1.12727	30 months	34.2199	1.53428	No seroconversion event	36 months	1.92236	0.283836	No seroconversion event	42 months	4.96124	0.69559	No seroconversion event	48 months	0.911743	-0.0401277	No seroconversion event	At least 2 consecutive visits	Complete follow-up	No seroconversion or data missing	No conversion	No conversion	No conversion	No conversion			No conversion	No conversion	No conversion	No conversion					13.405	34.2199	1.92236	4.96124	0.911743					1.12727	1.53428	0.283836
343	Male	24 months	0.166707	-0.778047	30 months	42.3117	1.62646	Seroconversion event	36 months	1.4269	0.154394	No seroconversion event	42 months	1.94772	0.289527	No seroconversion event	48 months	0.432259	-0.364256	No seroconversion event	At least 2 consecutive visits	Complete follow-up	Seroconversion observed	Seroconversion	No conversion	No conversion	No conversion			Seroconversion	No conversion	No conversion	No conversion					0.166707	42.3117	1.4269	1.94772	0.432259					-0.778047	1.62646	0.154394
344	Male	24 months	0.156309	-0.806015	30 months	11.2056	1.04944	Seroconversion event	36 months	27.9565	1.44648	No seroconversion event	42 months	27.2459	1.4353	No seroconversion event	48 months	0.796885	-0.0986046	No seroconversion event	At least 2 consecutive visits	Complete follow-up	Seroconversion observed	Seroconversion	No conversion	No conversion	No conversion			Seroconversion	No conversion	No conversion	No conversion					0.156309	11.2056	27.9565	27.2459	0.796885					-0.806015	1.04944	1.44648
345	Male	24 months	0.132939	-0.876346	30 months	12.4904	1.09658	Seroconversion event	36 months	0.517261	-0.28629	No seroconversion event	42 months	1.94772	0.289527	No seroconversion event	48 months	0.276795	-0.557842	No seroconversion event	At least 2 consecutive visits	Complete follow-up	Seroconversion observed	Seroconversion	No conversion	No conversion	No conversion			Seroconversion	No conversion	No conversion	No conversion					0.132939	12.4904	0.517261	1.94772	0.276795					-0.876346	1.09658	-0.28629
346	Female	24 months	9.32417	0.96961	30 months	3.20503	0.505832		36 months	2.95346	0.470332		42 months	0.875433	-0.0577772						At least 2 consecutive visits	Incomplete follow-up	No seroconversion or data missing	No conversion	No conversion	No conversion				No conversion	No conversion	No conversion						9.32417	3.20503	2.95346	0.875433						0.96961	0.505832	0.470332
347	Female	24 months	0.298415	-0.525179	30 months	15.8498	1.20002	Seroconversion event	36 months	7.89607	0.897411	No seroconversion event	42 months	3.57232	0.552951	No seroconversion event	48 months	0.685568	-0.16395	No seroconversion event	At least 2 consecutive visits	Complete follow-up	Seroconversion observed	Seroconversion	No conversion	No conversion	No conversion			Seroconversion	No conversion	No conversion	No conversion					0.298415	15.8498	7.89607	3.57232	0.685568					-0.525179	1.20002	0.897411
348	Male	24 months	30.0309	1.47757	30 months	55.9436	1.74775		36 months	9.98455	0.999328		42 months	27.4355	1.43831						At least 2 consecutive visits	Incomplete follow-up	No seroconversion or data missing	No conversion	No conversion	No conversion				No conversion	No conversion	No conversion						30.0309	55.9436	9.98455	27.4355						1.47757	1.74775	0.999328
349	Female	24 months	0.331532	-0.479475	30 months	16.3468	1.21343	Seroconversion event	36 months	12.752	1.10558	No seroconversion event	42 months	3.31197	0.520086	No seroconversion event	48 months	0.577896	-0.23815	No seroconversion event	At least 2 consecutive visits	Complete follow-up	Seroconversion observed	Seroconversion	No conversion	No conversion	No conversion			Seroconversion	No conversion	No conversion	No conversion					0.331532	16.3468	12.752	3.31197	0.577896					-0.479475	1.21343	1.10558
350	Male	24 months	0.14716	-0.83221	30 months	8.43951	0.926317	No seroconversion event	36 months	1.30796	0.116594	No seroconversion event	42 months	3.04414	0.483464	No seroconversion event	48 months	0.358371	-0.445667	No seroconversion event	At least 2 consecutive visits	Complete follow-up	No seroconversion or data missing	No conversion	No conversion	No conversion	No conversion			No conversion	No conversion	No conversion	No conversion					0.14716	8.43951	1.30796	3.04414	0.358371					-0.83221	0.926317	0.116594
351	Male	24 months	0.182459	-0.738835	30 months	0.248946	-0.603895	No seroconversion event	36 months	3.00278	0.477523	No seroconversion event	42 months	2.55369	0.407168	No seroconversion event	48 months	0.417963	-0.378863	No seroconversion event	At least 2 consecutive visits	Complete follow-up	No seroconversion or data missing	No conversion	No conversion	No conversion	No conversion			No conversion	No conversion	No conversion	No conversion					0.182459	0.248946	3.00278	2.55369	0.417963					-0.738835	-0.603895	0.477523
352	Female	24 months	0.165228	-0.781917	30 months	0.220311	-0.656963	No seroconversion event	36 months	2.90371	0.462954	No seroconversion event	42 months	2.83766	0.452961	No seroconversion event	48 months	0.786079	-0.104534	No seroconversion event	At least 2 consecutive visits	Complete follow-up	No seroconversion or data missing	No conversion	No conversion	No conversion	No conversion			No conversion	No conversion	No conversion	No conversion					0.165228	0.220311	2.90371	2.83766	0.786079					-0.781917	-0.656963	0.462954
353	Male	24 months	0.0791954	-1.1013	30 months	0.150357	-0.822876						42 months	0.001	-3		48 months	0.113029	-0.946811		At least 2 consecutive visits	Incomplete follow-up	No seroconversion or data missing	No conversion			No conversion			No conversion			No conversion					0.0791954	0.150357		0.001	0.113029					-1.1013	-0.822876
354	Female	24 months	0.480737	-0.318093	30 months	18.2444	1.26113														At least 2 consecutive visits	Incomplete follow-up	Seroconversion observed	Seroconversion						Seroconversion								0.480737	18.2444								-0.318093	1.26113
355	Male	24 months	0.112846	-0.947513	30 months	0.199752	-0.699509	No seroconversion event	36 months	2.85351	0.455379	No seroconversion event	42 months	4.0126	0.603426	No seroconversion event	48 months	0.685568	-0.16395	No seroconversion event	At least 2 consecutive visits	Complete follow-up	No seroconversion or data missing	No conversion	No conversion	No conversion	No conversion			No conversion	No conversion	No conversion	No conversion					0.112846	0.199752	2.85351	4.0126	0.685568					-0.947513	-0.699509	0.455379
356	Female	24 months	0.0526919	-1.27826	30 months	0.159805	-0.796411	No seroconversion event	36 months	1.71606	0.234534	No seroconversion event	42 months	5.41182	0.733343	No seroconversion event	48 months	0.182262	-0.739303	No seroconversion event	At least 2 consecutive visits	Complete follow-up	No seroconversion or data missing	No conversion	No conversion	No conversion	No conversion			No conversion	No conversion	No conversion	No conversion					0.0526919	0.159805	1.71606	5.41182	0.182262					-1.27826	-0.796411	0.234534
357	Female	24 months	0.118009	-0.928083	30 months	0.177662	-0.750406	No seroconversion event	36 months	1.7814	0.250763	No seroconversion event	42 months	1.78588	0.251853	No seroconversion event	48 months	0.326856	-0.485644	No seroconversion event	At least 2 consecutive visits	Complete follow-up	No seroconversion or data missing	No conversion	No conversion	No conversion	No conversion			No conversion	No conversion	No conversion	No conversion					0.118009	0.177662	1.7814	1.78588	0.326856					-0.928083	-0.750406	0.250763
358	Male	24 months	0.118009	-0.928083	30 months	31.7899	1.50229	Seroconversion event	36 months	44.8103	1.65138	No seroconversion event	42 months	37.7124	1.57648	No seroconversion event	48 months	18.9006	1.27647	No seroconversion event	At least 2 consecutive visits	Complete follow-up	Seroconversion observed	Seroconversion	No conversion	No conversion	No conversion			Seroconversion	No conversion	No conversion	No conversion					0.118009	31.7899	44.8103	37.7124	18.9006					-0.928083	1.50229	1.65138
359	Male	24 months	0.182459	-0.738835	30 months	0.230121	-0.638044	No seroconversion event	36 months	0.001	-3	No seroconversion event	42 months	2.33314	0.367941	No seroconversion event	48 months	0.113029	-0.946811	No seroconversion event	At least 2 consecutive visits	Complete follow-up	No seroconversion or data missing	No conversion	No conversion	No conversion	No conversion			No conversion	No conversion	No conversion	No conversion					0.182459	0.230121	0.001	2.33314	0.113029					-0.738835	-0.638044	-3
360	Male	24 months	0.259989	-0.585046	30 months	0.26246	-0.580937	No seroconversion event	36 months	0.888536	-0.0513251	No seroconversion event	42 months	2.25798	0.35372	No seroconversion event	48 months	0.65058	-0.1867	No seroconversion event	At least 2 consecutive visits	Complete follow-up	No seroconversion or data missing	No conversion	No conversion	No conversion	No conversion			No conversion	No conversion	No conversion	No conversion					0.259989	0.26246	0.888536	2.25798	0.65058					-0.585046	-0.580937	-0.0513251
361	Male	24 months	11.2566	1.05141	30 months	13.1917	1.1203	No seroconversion event	36 months	3.95738	0.597408	No seroconversion event	42 months	7.06451	0.849082	No seroconversion event	48 months	8.44634	0.926668	No seroconversion event	At least 2 consecutive visits	Complete follow-up	No seroconversion or data missing	No conversion	No conversion	No conversion	No conversion			No conversion	No conversion	No conversion	No conversion					11.2566	13.1917	3.95738	7.06451	8.44634					1.05141	1.1203	0.597408
362	Male	24 months	2.22895	0.348101	30 months	0.26246	-0.580937	No seroconversion event	36 months	3.47464	0.54091	No seroconversion event	42 months	129.575	2.11252	Seroconversion event	48 months	11.6464	1.06619	No seroconversion event	At least 2 consecutive visits	Complete follow-up	Seroconversion observed	No conversion	No conversion	Seroconversion	No conversion			No conversion	No conversion	Seroconversion	No conversion					2.22895	0.26246	3.47464	129.575	11.6464					0.348101	-0.580937	0.54091
363	Female	24 months	2.44445	0.388182																	No consecutive f/u visits	Incomplete follow-up	No seroconversion or data missing															2.44445									0.388182
364	Female	24 months	0.585494	-0.232478	30 months	0.133652	-0.874024	No seroconversion event	36 months	1.65155	0.217892	No seroconversion event	42 months	2.62226	0.418676	No seroconversion event	48 months	2.13007	0.328395	No seroconversion event	At least 2 consecutive visits	Complete follow-up	No seroconversion or data missing	No conversion	No conversion	No conversion	No conversion			No conversion	No conversion	No conversion	No conversion					0.585494	0.133652	1.65155	2.62226	2.13007					-0.232478	-0.874024	0.217892
365	Female	24 months	0.726358	-0.138849	30 months	108.198	2.03422	Seroconversion event	36 months	2.32218	0.365896	No seroconversion event	42 months	14.506	1.16155	Seroconversion event	48 months	3.7713	0.576491	No seroconversion event	At least 2 consecutive visits	Complete follow-up	Seroconversion observed	Seroconversion	No conversion	Seroconversion	No conversion			Seroconversion	No conversion	Seroconversion	No conversion					0.726358	108.198	2.32218	14.506	3.7713					-0.138849	2.03422	0.365896
366	Male	24 months	43.3331	1.63682	30 months	0.202398	-0.693794	No seroconversion event	36 months	11.8669	1.07434	Seroconversion event	42 months	6.34629	0.80252	No seroconversion event	48 months	4.27869	0.631311	No seroconversion event	At least 2 consecutive visits	Complete follow-up	Seroconversion observed	No conversion	Seroconversion	No conversion	No conversion			No conversion	Seroconversion	No conversion	No conversion					43.3331	0.202398	11.8669	6.34629	4.27869					1.63682	-0.693794	1.07434
367	Male	24 months	2719.92	3.43456	30 months	142.204	2.15291	No seroconversion event	36 months	31.1473	1.49342	No seroconversion event	42 months	20.5352	1.3125	No seroconversion event	48 months	46.2424	1.66504	No seroconversion event	At least 2 consecutive visits	Complete follow-up	No seroconversion or data missing	No conversion	No conversion	No conversion	No conversion			No conversion	No conversion	No conversion	No conversion					2719.92	142.204	31.1473	20.5352	46.2424					3.43456	2.15291	1.49342
368	Male	24 months	0.505283	-0.296466	30 months	1.34801	0.129692	No seroconversion event	36 months	1.5115	0.179409	No seroconversion event	42 months	0.164826	-0.782973	No seroconversion event	48 months	1.76159	0.245905	No seroconversion event	At least 2 consecutive visits	Complete follow-up	No seroconversion or data missing	No conversion	No conversion	No conversion	No conversion			No conversion	No conversion	No conversion	No conversion					0.505283	1.34801	1.5115	0.164826	1.76159					-0.296466	0.129692	0.179409
369	Male	24 months	1.71003	0.233005	30 months	0.431749	-0.364769	No seroconversion event	36 months	3.06921	0.487026	No seroconversion event	42 months	0.481438	-0.31746	No seroconversion event	48 months	4.27869	0.631311	No seroconversion event	At least 2 consecutive visits	Complete follow-up	No seroconversion or data missing	No conversion	No conversion	No conversion	No conversion			No conversion	No conversion	No conversion	No conversion					1.71003	0.431749	3.06921	0.481438	4.27869					0.233005	-0.364769	0.487026
370	Male	24 months	0.585494	-0.232478	30 months	2.20143	0.342704	No seroconversion event	36 months	1.3534	0.131426	No seroconversion event	42 months	0.686865	-0.163129	No seroconversion event	48 months	4.75693	0.677326	No seroconversion event	At least 2 consecutive visits	Complete follow-up	No seroconversion or data missing	No conversion	No conversion	No conversion	No conversion			No conversion	No conversion	No conversion	No conversion					0.585494	2.20143	1.3534	0.686865	4.75693					-0.232478	0.342704	0.131426
371	Male	24 months	9.35038	0.970829	30 months	1.62298	0.210312	No seroconversion event	36 months	5.54988	0.744284	No seroconversion event	42 months	1.1741	0.0697045	No seroconversion event	48 months	6.16832	0.790167	No seroconversion event	At least 2 consecutive visits	Complete follow-up	No seroconversion or data missing	No conversion	No conversion	No conversion	No conversion			No conversion	No conversion	No conversion	No conversion					9.35038	1.62298	5.54988	1.1741	6.16832					0.970829	0.210312	0.744284
372	Male	24 months	2.18408	0.339268	30 months	2.16233	0.334923	No seroconversion event	36 months	1.28641	0.109379	No seroconversion event	42 months	0.601388	-0.220845	No seroconversion event	48 months	5.96262	0.775437	No seroconversion event	At least 2 consecutive visits	Complete follow-up	No seroconversion or data missing	No conversion	No conversion	No conversion	No conversion			No conversion	No conversion	No conversion	No conversion					2.18408	2.16233	1.28641	0.601388	5.96262					0.339268	0.334923	0.109379
373	Male	24 months	1.74558	0.24194	30 months	1.57856	0.19826	No seroconversion event	36 months	2.63272	0.420404	No seroconversion event	42 months	0.450111	-0.34668	No seroconversion event	48 months	1.95032	0.290105	No seroconversion event	At least 2 consecutive visits	Complete follow-up	No seroconversion or data missing	No conversion	No conversion	No conversion	No conversion			No conversion	No conversion	No conversion	No conversion					1.74558	1.57856	2.63272	0.450111	1.95032					0.24194	0.19826	0.420404
374	Male	24 months	2.1078	0.32383	30 months	1.09976	0.0412985	No seroconversion event	36 months	2.34173	0.369537	No seroconversion event	42 months	8.78504	0.943744	No seroconversion event	48 months	5.43162	0.734929	No seroconversion event	At least 2 consecutive visits	Complete follow-up	No seroconversion or data missing	No conversion	No conversion	No conversion	No conversion			No conversion	No conversion	No conversion	No conversion					2.1078	1.09976	2.34173	8.78504	5.43162					0.32383	0.0412985	0.369537
375	Female	24 months	1.81519	0.258923	30 months	2.65065	0.423353	No seroconversion event	36 months	4.2248	0.625806	No seroconversion event	42 months	1.29192	0.111236	No seroconversion event	48 months	25.0437	1.3987	Seroconversion event	At least 2 consecutive visits	Complete follow-up	Seroconversion observed	No conversion	No conversion	No conversion	Seroconversion			No conversion	No conversion	No conversion	Seroconversion					1.81519	2.65065	4.2248	1.29192	25.0437					0.258923	0.423353	0.625806
376	Female	24 months	93.9831	1.97305	30 months	2.1743	0.337319	No seroconversion event	36 months	1.2953	0.112369	No seroconversion event	42 months	0.0316091	-1.50019	No seroconversion event	48 months	3.67414	0.565156	No seroconversion event	At least 2 consecutive visits	Complete follow-up	No seroconversion or data missing	No conversion	No conversion	No conversion	No conversion			No conversion	No conversion	No conversion	No conversion					93.9831	2.1743	1.2953	0.0316091	3.67414					1.97305	0.337319	0.112369
377	Male	24 months	0.461621	-0.335714	30 months	0.70497	-0.15183	No seroconversion event	36 months	0.726182	-0.138955	No seroconversion event	42 months	0.630254	-0.200485	No seroconversion event	48 months	3.2261	0.508677	No seroconversion event	At least 2 consecutive visits	Complete follow-up	No seroconversion or data missing	No conversion	No conversion	No conversion	No conversion			No conversion	No conversion	No conversion	No conversion					0.461621	0.70497	0.726182	0.630254	3.2261					-0.335714	-0.15183	-0.138955
378	Male	24 months	8.58709	0.933846	30 months	1.92123	0.283579	No seroconversion event	36 months	1.32711	0.122906	No seroconversion event	42 months	0.512178	-0.290579	No seroconversion event	48 months	5.64707	0.751823	No seroconversion event	At least 2 consecutive visits	Complete follow-up	No seroconversion or data missing	No conversion	No conversion	No conversion	No conversion			No conversion	No conversion	No conversion	No conversion					8.58709	1.92123	1.32711	0.512178	5.64707					0.933846	0.283579	0.122906
379	Male	24 months	9.22652	0.965038	30 months	1.29342	0.111739	No seroconversion event	36 months	2.23835	0.349928	No seroconversion event	42 months	0.769327	-0.113889	No seroconversion event	48 months	10.0628	1.00272	No seroconversion event	At least 2 consecutive visits	Complete follow-up	No seroconversion or data missing	No conversion	No conversion	No conversion	No conversion			No conversion	No conversion	No conversion	No conversion					9.22652	1.29342	2.23835	0.769327	10.0628					0.965038	0.111739	0.349928
380	Female	24 months	7.03161	0.847054	30 months	0.119206	-0.923701	No seroconversion event	36 months	2.13114	0.328613	No seroconversion event	42 months	0.418132	-0.378687	No seroconversion event	48 months	4.98697	0.697837	No seroconversion event	At least 2 consecutive visits	Complete follow-up	No seroconversion or data missing	No conversion	No conversion	No conversion	No conversion			No conversion	No conversion	No conversion	No conversion					7.03161	0.119206	2.13114	0.418132	4.98697					0.847054	-0.923701	0.328613
381	Female	24 months	3.85718	0.58627	30 months	0.001	-3	No seroconversion event	36 months	2.81359	0.44926	No seroconversion event	42 months	3.91412	0.592634	No seroconversion event	48 months	3.08239	0.488887	No seroconversion event	At least 2 consecutive visits	Complete follow-up	No seroconversion or data missing	No conversion	No conversion	No conversion	No conversion			No conversion	No conversion	No conversion	No conversion					3.85718	0.001	2.81359	3.91412	3.08239					0.58627	-3	0.44926
382	Male	24 months	5.34172	0.727681	30 months	2.30658	0.362968	No seroconversion event	36 months	1.4192	0.152044	No seroconversion event	42 months	2.66706	0.426033	No seroconversion event	48 months	1.76159	0.245905	No seroconversion event	At least 2 consecutive visits	Complete follow-up	No seroconversion or data missing	No conversion	No conversion	No conversion	No conversion			No conversion	No conversion	No conversion	No conversion					5.34172	2.30658	1.4192	2.66706	1.76159					0.727681	0.362968	0.152044
383	Male				30 months	0.174771	-0.75753		36 months	0.548038	-0.26119		42 months	0.796236	-0.0989584		48 months	0.442657	-0.353933		At least 2 consecutive visits	Incomplete follow-up	No seroconversion or data missing		No conversion	No conversion	No conversion				No conversion	No conversion	No conversion						0.174771	0.548038	0.796236	0.442657						-0.75753	-0.26119
384	Female	24 months	4.32101	0.635585	30 months	0.604675	-0.218478	No seroconversion event	36 months	0.548038	-0.26119	No seroconversion event	42 months	0.244655	-0.611446	No seroconversion event	48 months	4.76659	0.678208	No seroconversion event	At least 2 consecutive visits	Complete follow-up	No seroconversion or data missing	No conversion	No conversion	No conversion	No conversion			No conversion	No conversion	No conversion	No conversion					4.32101	0.604675	0.548038	0.244655	4.76659					0.635585	-0.218478	-0.26119
385	Female	24 months	12.2261	1.08729	30 months	0.613926	-0.211884	No seroconversion event	36 months	1.57852	0.198251	No seroconversion event	42 months	0.714659	-0.145901	No seroconversion event	48 months	18.8785	1.27597	Seroconversion event	At least 2 consecutive visits	Complete follow-up	Seroconversion observed	No conversion	No conversion	No conversion	Seroconversion			No conversion	No conversion	No conversion	Seroconversion					12.2261	0.613926	1.57852	0.714659	18.8785					1.08729	-0.211884	0.198251
386	Female	24 months	3.60849	0.557326	30 months	0.343848	-0.463633	No seroconversion event	36 months	2.77188	0.442774	No seroconversion event	42 months	7.83712	0.894156	No seroconversion event	48 months	13.8318	1.14088	No seroconversion event	At least 2 consecutive visits	Complete follow-up	No seroconversion or data missing	No conversion	No conversion	No conversion	No conversion			No conversion	No conversion	No conversion	No conversion					3.60849	0.343848	2.77188	7.83712	13.8318					0.557326	-0.463633	0.442774
387	Male	24 months	8.45482	0.927104	30 months	1.65399	0.218532	No seroconversion event	36 months	1.32007	0.120597	No seroconversion event	42 months	38.3045	1.58325	Seroconversion event	48 months	5.82016	0.764935	No seroconversion event	At least 2 consecutive visits	Complete follow-up	Seroconversion observed	No conversion	No conversion	Seroconversion	No conversion			No conversion	No conversion	Seroconversion	No conversion					8.45482	1.65399	1.32007	38.3045	5.82016					0.927104	0.218532	0.120597
388	Male	24 months	11.6111	1.06487	30 months	2.78802	0.445296	No seroconversion event	36 months	5.19398	0.7155	No seroconversion event	42 months	10.1623	1.00699	No seroconversion event	48 months	12.9165	1.11115	No seroconversion event	At least 2 consecutive visits	Complete follow-up	No seroconversion or data missing	No conversion	No conversion	No conversion	No conversion			No conversion	No conversion	No conversion	No conversion					11.6111	2.78802	5.19398	10.1623	12.9165					1.06487	0.445296	0.7155
389	Male	24 months	26.1738	1.41787	30 months	23.4253	1.36968	No seroconversion event	36 months	25.8053	1.41171	No seroconversion event	42 months	20.6363	1.31463	No seroconversion event	48 months	18.1778	1.25954	No seroconversion event	At least 2 consecutive visits	Complete follow-up	No seroconversion or data missing	No conversion	No conversion	No conversion	No conversion			No conversion	No conversion	No conversion	No conversion					26.1738	23.4253	25.8053	20.6363	18.1778					1.41787	1.36968	1.41171
390	Female	24 months	5.15011	0.711817	30 months	1.73526	0.239365	No seroconversion event	36 months	179.982	2.25523	Seroconversion event	42 months	10.1623	1.00699	No seroconversion event	48 months	3.67414	0.565156	No seroconversion event	At least 2 consecutive visits	Complete follow-up	Seroconversion observed	No conversion	Seroconversion	No conversion	No conversion			No conversion	Seroconversion	No conversion	No conversion					5.15011	1.73526	179.982	10.1623	3.67414					0.711817	0.239365	2.25523
391	Female	24 months	6.87716	0.837409	30 months	2.10588	0.323434	No seroconversion event	36 months	1.21803	0.0856576	No seroconversion event	42 months	10.6573	1.02765	Seroconversion event	48 months	10.6284	1.02647	No seroconversion event	At least 2 consecutive visits	Complete follow-up	Seroconversion observed	No conversion	No conversion	Seroconversion	No conversion			No conversion	No conversion	Seroconversion	No conversion					6.87716	2.10588	1.21803	10.6573	10.6284					0.837409	0.323434	0.0856576
392	Male	24 months	7.6252	0.882251	30 months	2.81606	0.449642	No seroconversion event	36 months	1.14812	0.0599865	No seroconversion event	42 months	5.67241	0.753768	No seroconversion event	48 months	20.705	1.31607	No seroconversion event	At least 2 consecutive visits	Complete follow-up	No seroconversion or data missing	No conversion	No conversion	No conversion	No conversion			No conversion	No conversion	No conversion	No conversion					7.6252	2.81606	1.14812	5.67241	20.705					0.882251	0.449642	0.0599864
393	Female	24 months	8.45482	0.927104	30 months	0.001	-3	No seroconversion event	36 months	10.0733	1.00317	No seroconversion event	42 months	10.6573	1.02765	No seroconversion event	48 months	118.231	2.07273	Seroconversion event	At least 2 consecutive visits	Complete follow-up	Seroconversion observed	No conversion	No conversion	No conversion	Seroconversion			No conversion	No conversion	No conversion	Seroconversion					8.45482	0.001	10.0733	10.6573	118.231					0.927104	-3	1.00317
394	Male	24 months	4.92669	0.692555	30 months	0.756187	-0.121371	No seroconversion event	36 months	23.5964	1.37285	Seroconversion event	42 months	8.29786	0.918966	No seroconversion event	48 months	15.928	1.20216	No seroconversion event	At least 2 consecutive visits	Complete follow-up	Seroconversion observed	No conversion	Seroconversion	No conversion	No conversion			No conversion	Seroconversion	No conversion	No conversion					4.92669	0.756187	23.5964	8.29786	15.928					0.692555	-0.121371	1.37285
395	Male	24 months	83.135	1.91978	30 months	0.106157	-0.974051	No seroconversion event	36 months	0.965427	-0.0152807	No seroconversion event	42 months	15.9927	1.20392	Seroconversion event	48 months	11.433	1.05816	No seroconversion event	At least 2 consecutive visits	Complete follow-up	Seroconversion observed	No conversion	No conversion	Seroconversion	No conversion			No conversion	No conversion	Seroconversion	No conversion					83.135	0.106157	0.965427	15.9927	11.433					1.91978	-0.974051	-0.0152807
396	Female	24 months	2.62109	0.418482	30 months	61.5664	1.78934	Seroconversion event	36 months	2.76074	0.441025	No seroconversion event	42 months	12.0852	1.08226	Seroconversion event	48 months	10.9021	1.03751	No seroconversion event	At least 2 consecutive visits	Complete follow-up	Seroconversion observed	Seroconversion	No conversion	Seroconversion	No conversion			Seroconversion	No conversion	Seroconversion	No conversion					2.62109	61.5664	2.76074	12.0852	10.9021					0.418482	1.78934	0.441025
397	Female	24 months	3.50104	0.544197	30 months	0.654818	-0.183879	No seroconversion event	36 months	3.96961	0.598748	No seroconversion event	42 months	0.447721	-0.348993	No seroconversion event	48 months	12.1934	1.08612	Seroconversion event	At least 2 consecutive visits	Complete follow-up	Seroconversion observed	No conversion	No conversion	No conversion	Seroconversion			No conversion	No conversion	No conversion	Seroconversion					3.50104	0.654818	3.96961	0.447721	12.1934					0.544197	-0.183879	0.598748
398	Male	24 months	6.31679	0.800497	30 months	0.638603	-0.194769	No seroconversion event	36 months	5.8488	0.767067	No seroconversion event	42 months	15.9927	1.20392	No seroconversion event	48 months	15.7288	1.19669	No seroconversion event	At least 2 consecutive visits	Complete follow-up	No seroconversion or data missing	No conversion	No conversion	No conversion	No conversion			No conversion	No conversion	No conversion	No conversion					6.31679	0.638603	5.8488	15.9927	15.7288					0.800497	-0.194769	0.767067
399	Female	24 months	3.11719	0.493764	30 months	0.251789	-0.598963		36 months	2.47508	0.39359		42 months	4.41536	0.644966						At least 2 consecutive visits	Incomplete follow-up	No seroconversion or data missing	No conversion	No conversion	No conversion				No conversion	No conversion	No conversion						3.11719	0.251789	2.47508	4.41536						0.493764	-0.598963	0.39359
400	Male	24 months	3.55294	0.550588	30 months	5.29157	0.723584	No seroconversion event	36 months	3.57814	0.553657	No seroconversion event	42 months	21.7167	1.33679	Seroconversion event	48 months	6.86187	0.836443	No seroconversion event	At least 2 consecutive visits	Complete follow-up	Seroconversion observed	No conversion	No conversion	Seroconversion	No conversion			No conversion	No conversion	Seroconversion	No conversion					3.55294	5.29157	3.57814	21.7167	6.86187					0.550588	0.723584	0.553657
401	Female	24 months	2.41285	0.38253	30 months	0.264055	-0.578306	No seroconversion event	36 months	2.32369	0.366179	No seroconversion event	42 months	0.385418	-0.414068	No seroconversion event	48 months	0.997127	-0.00124965	No seroconversion event	At least 2 consecutive visits	Complete follow-up	No seroconversion or data missing	No conversion	No conversion	No conversion	No conversion			No conversion	No conversion	No conversion	No conversion					2.41285	0.264055	2.32369	0.385418	0.997127					0.38253	-0.578306	0.366179
402	Female	24 months	3.44847	0.537626	30 months	0.445202	-0.351443	No seroconversion event	36 months	0.794485	-0.0999144	No seroconversion event	42 months	4.56186	0.659142	No seroconversion event	48 months	13.1772	1.11982	No seroconversion event	At least 2 consecutive visits	Complete follow-up	No seroconversion or data missing	No conversion	No conversion	No conversion	No conversion			No conversion	No conversion	No conversion	No conversion					3.44847	0.445202	0.794485	4.56186	13.1772					0.537626	-0.351443	-0.0999144
403	Male	24 months	2.55331	0.407103																	No consecutive f/u visits	Incomplete follow-up	No seroconversion or data missing															2.55331									0.407103
404	Female	24 months	6.86232	0.836471	30 months	0.786146	-0.104497	No seroconversion event	36 months	3.28004	0.515878	No seroconversion event	42 months	0.751656	-0.123981	No seroconversion event	48 months	9.70996	0.987217	No seroconversion event	At least 2 consecutive visits	Complete follow-up	No seroconversion or data missing	No conversion	No conversion	No conversion	No conversion			No conversion	No conversion	No conversion	No conversion					6.86232	0.786146	3.28004	0.751656	9.70996					0.836471	-0.104497	0.515878
405	Female	24 months	13.0747	1.11643	30 months	0.54579	-0.262974	No seroconversion event	36 months	1.31973	0.120485	No seroconversion event	42 months	1.90168	0.279136	No seroconversion event	48 months	3.9716	0.598965	No seroconversion event	At least 2 consecutive visits	Complete follow-up	No seroconversion or data missing	No conversion	No conversion	No conversion	No conversion			No conversion	No conversion	No conversion	No conversion					13.0747	0.54579	1.31973	1.90168	3.9716					1.11643	-0.262974	0.120485
406	Female	24 months	31.4595	1.49775	30 months	36.164	1.55828	No seroconversion event	36 months	1.31973	0.120485	No seroconversion event	42 months	0.307571	-0.512054	No seroconversion event	48 months	3.4307	0.535383	No seroconversion event	At least 2 consecutive visits	Complete follow-up	No seroconversion or data missing	No conversion	No conversion	No conversion	No conversion			No conversion	No conversion	No conversion	No conversion					31.4595	36.164	1.31973	0.307572	3.4307					1.49775	1.55828	0.120485
407	Female	24 months	54.4274	1.73582	30 months	0.901252	-0.0451536	No seroconversion event	36 months	4.48795	0.652048	No seroconversion event	42 months	0.565336	-0.247693	No seroconversion event	48 months	4.7178	0.67374	No seroconversion event	At least 2 consecutive visits	Complete follow-up	No seroconversion or data missing	No conversion	No conversion	No conversion	No conversion			No conversion	No conversion	No conversion	No conversion					54.4274	0.901252	4.48795	0.565336	4.7178					1.73582	-0.0451535	0.652048
408	Male	24 months	6.53859	0.815484	30 months	1.87728	0.27353	No seroconversion event	36 months	3.21823	0.507617	No seroconversion event	42 months	0.223523	-0.650677	No seroconversion event	48 months	7.43753	0.871429	No seroconversion event	At least 2 consecutive visits	Complete follow-up	No seroconversion or data missing	No conversion	No conversion	No conversion	No conversion			No conversion	No conversion	No conversion	No conversion					6.53859	1.87728	3.21823	0.223523	7.43753					0.815484	0.27353	0.507617
409	Female	24 months	15.9309	1.20224	30 months	2.04048	0.309732	No seroconversion event	36 months	3.28004	0.515878	No seroconversion event	42 months	0.001	-3	No seroconversion event	48 months	0.64051	-0.193474	No seroconversion event	At least 2 consecutive visits	Complete follow-up	No seroconversion or data missing	No conversion	No conversion	No conversion	No conversion			No conversion	No conversion	No conversion	No conversion					15.9309	2.04048	3.28004	0.001	0.64051					1.20224	0.309732	0.515878
410	Female	24 months	12.0052	1.07937	30 months	0.457146	-0.339945	No seroconversion event	36 months	0.001	-3	No seroconversion event	42 months	0.238061	-0.623312	No seroconversion event	48 months	3.9716	0.598965	No seroconversion event	At least 2 consecutive visits	Complete follow-up	No seroconversion or data missing	No conversion	No conversion	No conversion	No conversion			No conversion	No conversion	No conversion	No conversion					12.0052	0.457146	0.001	0.238061	3.9716					1.07937	-0.339945	-3
411	Male	24 months	31.4595	1.49775	30 months	3.91975	0.593259	No seroconversion event	36 months	3.21823	0.507617	No seroconversion event	42 months	0.67664	-0.169643	No seroconversion event	48 months	10.3544	1.01512	Seroconversion event	At least 2 consecutive visits	Complete follow-up	Seroconversion observed	No conversion	No conversion	No conversion	Seroconversion			No conversion	No conversion	No conversion	Seroconversion					31.4595	3.91975	3.21823	0.67664	10.3544					1.49775	0.593259	0.507617
412	Male	24 months	10.853	1.03555																	No consecutive f/u visits	Incomplete follow-up	No seroconversion or data missing															10.853									1.03555
413	Female	24 months	14.0782	1.14855	30 months	4.25702	0.629106	No seroconversion event	36 months	1.82262	0.260696	No seroconversion event	42 months	0.599303	-0.222353	No seroconversion event	48 months	10.8245	1.03441	Seroconversion event	At least 2 consecutive visits	Complete follow-up	Seroconversion observed	No conversion	No conversion	No conversion	Seroconversion			No conversion	No conversion	No conversion	Seroconversion					14.0782	4.25702	1.82262	0.599303	10.8245					1.14855	0.629106	0.260696
414	Male	24 months	29.8779	1.47535	30 months	0.887239	-0.0519595	No seroconversion event	36 months	26.2989	1.41994	Seroconversion event	42 months	11.1466	1.04714	No seroconversion event	48 months	10.8245	1.03441	No seroconversion event	At least 2 consecutive visits	Complete follow-up	Seroconversion observed	No conversion	Seroconversion	No conversion	No conversion			No conversion	Seroconversion	No conversion	No conversion					29.8779	0.887239	26.2989	11.1466	10.8245					1.47535	-0.0519595	1.41994
415	Male	24 months	15.0274	1.17688					36 months	18.4749	1.26658		42 months	0.542383	-0.265694		48 months	8.52523	0.930706		At least 2 consecutive visits	Incomplete follow-up	No seroconversion or data missing			No conversion	No conversion					No conversion	No conversion					15.0274		18.4749	0.542383	8.52523					1.17688		1.26658
416	Female	24 months	10.853	1.03555	30 months	0.001	-3	No seroconversion event	36 months	18.4749	1.26658	Seroconversion event	42 months	0.001	-3	No seroconversion event	48 months	4.47636	0.650925	No seroconversion event	At least 2 consecutive visits	Complete follow-up	Seroconversion observed	No conversion	Seroconversion	No conversion	No conversion			No conversion	Seroconversion	No conversion	No conversion					10.853	0.001	18.4749	0.001	4.47636					1.03555	-3	1.26658
417	Male	24 months	10.853	1.03555	30 months	2.68312	0.42864	No seroconversion event	36 months	22.6537	1.35514	Seroconversion event	42 months	18.7618	1.27328	No seroconversion event	48 months	4.3927	0.642732	No seroconversion event	At least 2 consecutive visits	Complete follow-up	Seroconversion observed	No conversion	Seroconversion	No conversion	No conversion			No conversion	Seroconversion	No conversion	No conversion					10.853	2.68312	22.6537	18.7618	4.3927					1.03555	0.42864	1.35514
418	Male	24 months	9.5926	0.981936	30 months	3.81953	0.58201	No seroconversion event	36 months	15.9473	1.20269	Seroconversion event	42 months	0.447721	-0.348993	No seroconversion event	48 months	3.9716	0.598965	No seroconversion event	At least 2 consecutive visits	Complete follow-up	Seroconversion observed	No conversion	Seroconversion	No conversion	No conversion			No conversion	Seroconversion	No conversion	No conversion					9.5926	3.81953	15.9473	0.447721	3.9716					0.981936	0.58201	1.20269
419	Male	24 months	20.6765	1.31548	30 months	3.73845	0.572692	No seroconversion event	36 months	5.56817	0.745713	No seroconversion event	42 months	3.37113	0.527775	No seroconversion event	48 months	4.76659	0.678208	No seroconversion event	At least 2 consecutive visits	Complete follow-up	No seroconversion or data missing	No conversion	No conversion	No conversion	No conversion			No conversion	No conversion	No conversion	No conversion					20.6765	3.73845	5.56817	3.37113	4.76659					1.31548	0.572692	0.745713
420	Male	24 months	33.9679	1.53107																	No consecutive f/u visits	Incomplete follow-up	No seroconversion or data missing															33.9679									1.53107
421	Male	24 months	15.0274	1.17688	30 months	2.93523	0.467642	No seroconversion event	36 months	11.326	1.05408	No seroconversion event	42 months	0.654798	-0.183892	No seroconversion event	48 months	8.17105	0.912278	No seroconversion event	At least 2 consecutive visits	Complete follow-up	No seroconversion or data missing	No conversion	No conversion	No conversion	No conversion			No conversion	No conversion	No conversion	No conversion					15.0274	2.93523	11.326	0.654798	8.17105					1.17688	0.467642	1.05408
422	Male	24 months	15.0274	1.17688	30 months	1.9601	0.292278	No seroconversion event	36 months	6.78253	0.831392	No seroconversion event	42 months	3.00861	0.478366	No seroconversion event	48 months	1668.71	3.22238	Seroconversion event	At least 2 consecutive visits	Complete follow-up	Seroconversion observed	No conversion	No conversion	No conversion	Seroconversion			No conversion	No conversion	No conversion	Seroconversion					15.0274	1.9601	6.78253	3.00861	1668.71					1.17688	0.292278	0.831392
423	Female	24 months	55.9848	1.74807	30 months	3.76871	0.576192	No seroconversion event	36 months	4.07677	0.610317	No seroconversion event	42 months	4.53492	0.656569	No seroconversion event	48 months	4.3927	0.642732	No seroconversion event	At least 2 consecutive visits	Complete follow-up	No seroconversion or data missing	No conversion	No conversion	No conversion	No conversion			No conversion	No conversion	No conversion	No conversion					55.9848	3.76871	4.07677	4.53492	4.3927					1.74807	0.576192	0.610317
424	Male	24 months	13.0747	1.11643	30 months	4.41366	0.644799	No seroconversion event	36 months	5.95227	0.774683	No seroconversion event	42 months	0.373038	-0.428247	No seroconversion event	48 months	4.94879	0.694499	No seroconversion event	At least 2 consecutive visits	Complete follow-up	No seroconversion or data missing	No conversion	No conversion	No conversion	No conversion			No conversion	No conversion	No conversion	No conversion					13.0747	4.41366	5.95227	0.373038	4.94879					1.11643	0.644799	0.774683
425	Male	24 months	2.61822	0.418006	30 months	1.30897	0.116931	No seroconversion event	36 months	2.54029	0.404883	No seroconversion event	42 months	4.14932	0.617977	No seroconversion event	48 months	0.581608	-0.23537	No seroconversion event	At least 2 consecutive visits	Complete follow-up	No seroconversion or data missing	No conversion	No conversion	No conversion	No conversion			No conversion	No conversion	No conversion	No conversion					2.61822	1.30897	2.54029	4.14932	0.581608					0.418006	0.116931	0.404883
426	Female	24 months	1.67475	0.22395	30 months	2.68312	0.42864	No seroconversion event	36 months	2.54029	0.404883	No seroconversion event	42 months	0.112208	-0.949977	No seroconversion event	48 months	0.581608	-0.23537	No seroconversion event	At least 2 consecutive visits	Complete follow-up	No seroconversion or data missing	No conversion	No conversion	No conversion	No conversion			No conversion	No conversion	No conversion	No conversion					1.67475	2.68312	2.54029	0.112208	0.581608					0.22395	0.42864	0.404883
427	Male	24 months	3.93415	0.59485	30 months	2.61249	0.417055	No seroconversion event	36 months	6.55355	0.816477	No seroconversion event	42 months	7.06451	0.849082	No seroconversion event	48 months	1.41662	0.151254	No seroconversion event	At least 2 consecutive visits	Complete follow-up	No seroconversion or data missing	No conversion	No conversion	No conversion	No conversion			No conversion	No conversion	No conversion	No conversion					3.93415	2.61249	6.55355	7.06451	1.41662					0.59485	0.417055	0.816477
428	Female	18 months	5.74284	0.759127	24 months	9.51335	0.978334	No seroconversion event	30 months	2.93523	0.467642	No seroconversion event	36 months	1.56025	0.193195	No seroconversion event	42 months	4.92492	0.6924	No seroconversion event	At least 2 consecutive visits	Complete follow-up	No seroconversion or data missing	No conversion	No conversion	No conversion	No conversion		No conversion	No conversion	No conversion	No conversion					5.74284	9.51335	2.93523	1.56025	4.92492					0.759127	0.978334	0.467642	0.193195
429	Female	24 months	1.22155	0.0869127	30 months	6.83601	0.834803	No seroconversion event	36 months	5.82639	0.7654	No seroconversion event	42 months	6.70307	0.826274	No seroconversion event	48 months	1.54248	0.188219	No seroconversion event	At least 2 consecutive visits	Complete follow-up	No seroconversion or data missing	No conversion	No conversion	No conversion	No conversion			No conversion	No conversion	No conversion	No conversion					1.22155	6.83601	5.82639	6.70307	1.54248					0.0869127	0.834803	0.7654
430	Female	24 months	51.6217	1.71283	30 months	4.62046	0.664686	No seroconversion event	36 months	5.56817	0.745713	No seroconversion event	42 months	4.99407	0.698455	No seroconversion event	48 months	0.697398	-0.15652	No seroconversion event	At least 2 consecutive visits	Complete follow-up	No seroconversion or data missing	No conversion	No conversion	No conversion	No conversion			No conversion	No conversion	No conversion	No conversion					51.6217	4.62046	5.56817	4.99407	0.697398					1.71283	0.664686	0.745713
431	Male								36 months	3.93506	0.594952		42 months	2.20428	0.343266		48 months	0.64051	-0.193474		At least 2 consecutive visits	Incomplete follow-up	No seroconversion or data missing			No conversion	No conversion					No conversion	No conversion							3.93506	2.20428	0.64051							0.594952
432	Female				30 months	177.575	2.24938		36 months	9.62066	0.983205		42 months	4.46055	0.649389		48 months	14.7409	1.16852		At least 2 consecutive visits	Incomplete follow-up	No seroconversion or data missing		No conversion	No conversion	No conversion				No conversion	No conversion	No conversion						177.575	9.62066	4.46055	14.7409						2.24938	0.983205
433	Female	24 months	0.733362	-0.134681	30 months	184.242	2.26539	Seroconversion event	36 months	6.55355	0.816477	No seroconversion event	42 months	2.88278	0.459812	No seroconversion event	48 months	3.86797	0.587483	No seroconversion event	At least 2 consecutive visits	Complete follow-up	Seroconversion observed	Seroconversion	No conversion	No conversion	No conversion			Seroconversion	No conversion	No conversion	No conversion					0.733362	184.242	6.55355	2.88278	3.86797					-0.134681	2.26539	0.816477
434	Male	24 months	20.6765	1.31548	30 months	4.82004	0.68305	No seroconversion event	36 months	7.11536	0.852197	No seroconversion event	42 months	3.00861	0.478366	No seroconversion event	48 months	0.90962	-0.04114	No seroconversion event	At least 2 consecutive visits	Complete follow-up	No seroconversion or data missing	No conversion	No conversion	No conversion	No conversion			No conversion	No conversion	No conversion	No conversion					20.6765	4.82004	7.11536	3.00861	0.90962					1.31548	0.68305	0.852197
435	Female	24 months	3.01612	0.479449	30 months	16.319	1.21269	Seroconversion event	36 months	98.0827	1.99159	No seroconversion event	42 months	4.56186	0.659142	No seroconversion event	48 months	1.45903	0.164065	No seroconversion event	At least 2 consecutive visits	Complete follow-up	Seroconversion observed	Seroconversion	No conversion	No conversion	No conversion			Seroconversion	Seroconversion	No conversion	No conversion					3.01612	16.319	98.0827	4.56186	1.45903					0.479449	1.21269	1.99159
436	Female	24 months	5.76315	0.76066	30 months	6.22421	0.794084	No seroconversion event	36 months	8.24617	0.916252	No seroconversion event	42 months	2.75395	0.439956	No seroconversion event	48 months	12.2478	1.08806	Seroconversion event	At least 2 consecutive visits	Complete follow-up	Seroconversion observed	No conversion	No conversion	No conversion	Seroconversion			No conversion	No conversion	No conversion	Seroconversion					5.76315	6.22421	8.24617	2.75395	12.2478					0.76066	0.794084	0.916252
437	Male	24 months	5.76315	0.76066	30 months	11.9575	1.07764		36 months	11.629	1.06554		42 months	7.22246	0.858685						At least 2 consecutive visits	Incomplete follow-up	No seroconversion or data missing	No conversion	No conversion	No conversion				No conversion	No conversion	No conversion						5.76315	11.9575	11.629	7.22246						0.76066	1.07764	1.06554
438	Male	24 months	48.1817	1.68288	30 months	2.11007	0.324296	No seroconversion event	36 months	34.5709	1.53871	Seroconversion event	42 months	4.04293	0.606696	No seroconversion event	48 months	0.520315	-0.283733	No seroconversion event	At least 2 consecutive visits	Complete follow-up	Seroconversion observed	No conversion	Seroconversion	No conversion	No conversion			No conversion	Seroconversion	No conversion	No conversion					48.1817	2.11007	34.5709	4.04293	0.520315					1.68288	0.324296	1.53871
439	Female	24 months	47.5754	1.67738	30 months	16.4995	1.21747	No seroconversion event	36 months	27.9967	1.44711	No seroconversion event	42 months	25.4888	1.40635	No seroconversion event	48 months	56.4212	1.75144	No seroconversion event	At least 2 consecutive visits	Complete follow-up	No seroconversion or data missing	No conversion	No conversion	No conversion	No conversion			No conversion	No conversion	No conversion	No conversion					47.5754	16.4995	27.9967	25.4888	56.4212					1.67738	1.21747	1.44711
440	Female	24 months	1.81206	0.258172	30 months	4.08189	0.610861	No seroconversion event	36 months	86.9484	1.93926	Seroconversion event	42 months	3.71477	0.569931	No seroconversion event	48 months	0.581608	-0.23537	No seroconversion event	At least 2 consecutive visits	Complete follow-up	Seroconversion observed	No conversion	Seroconversion	No conversion	No conversion			No conversion	Seroconversion	No conversion	No conversion					1.81206	4.08189	86.9484	3.71477	0.581608					0.258172	0.610861	1.93926
441	Male	24 months	2.64516	0.422453	30 months	7.94204	0.899932	No seroconversion event	36 months	7.95	0.900367	No seroconversion event	42 months	3.71477	0.569931	No seroconversion event	48 months	1.10417	0.0430377	No seroconversion event	At least 2 consecutive visits	Complete follow-up	No seroconversion or data missing	No conversion	No conversion	No conversion	No conversion			No conversion	No conversion	No conversion	No conversion					2.64516	7.94204	7.95	3.71477	1.10417					0.422453	0.899932	0.900367
442	Male	24 months	1.41678	0.151304	30 months	7.26689	0.861349	No seroconversion event	36 months	21.0884	1.32404	No seroconversion event	42 months	2.34779	0.370659	No seroconversion event	48 months	3217.8	3.50756	Seroconversion event	At least 2 consecutive visits	Complete follow-up	Seroconversion observed	No conversion	No conversion	No conversion	Seroconversion			No conversion	No conversion	No conversion	Seroconversion					1.41678	7.26689	21.0884	2.34779	3217.8					0.151304	0.861349	1.32404
443	Male	24 months	0.471094	-0.326893	30 months	2.7099	0.432953										48 months	0.64051	-0.193474		At least 2 consecutive visits	Incomplete follow-up	No seroconversion or data missing	No conversion						No conversion								0.471094	2.7099			0.64051					-0.326893	0.432953
444	Female	24 months	2.48095	0.394618	30 months	1.32802	0.123206	No seroconversion event	36 months	40.5472	1.60796	Seroconversion event	42 months	0.001	-3	No seroconversion event	48 months	0.858509	-0.0662554	No seroconversion event	At least 2 consecutive visits	Complete follow-up	Seroconversion observed	No conversion	Seroconversion	No conversion	No conversion			No conversion	Seroconversion	No conversion	No conversion					2.48095	1.32802	40.5472	0.001	0.858509					0.394618	0.123206	1.60796
445	Male	24 months	5.7459	0.759358	30 months	3.78959	0.578592	No seroconversion event	36 months	0.001	-3	No seroconversion event	42 months	5.33533	0.727161	No seroconversion event	48 months	3.35866	0.526167	No seroconversion event	At least 2 consecutive visits	Complete follow-up	No seroconversion or data missing	No conversion	No conversion	No conversion	No conversion			No conversion	No conversion	No conversion	No conversion					5.7459	3.78959	0.001	5.33533	3.35866					0.759358	0.578593	-3
446	Female	24 months	0.728775	-0.137407	30 months	7.74456	0.888997	No seroconversion event	36 months	17.7571	1.24937	No seroconversion event	42 months	2.05582	0.312985	No seroconversion event	48 months	4.58131	0.660989	No seroconversion event	At least 2 consecutive visits	Complete follow-up	No seroconversion or data missing	No conversion	No conversion	No conversion	No conversion			No conversion	No conversion	No conversion	No conversion					0.728775	7.74456	17.7571	2.05582	4.58131					-0.137407	0.888997	1.24937
447	Male	24 months	1.45526	0.16294	30 months	3.24419	0.511107	No seroconversion event	36 months	35.287	1.54761	Seroconversion event	42 months	3.60208	0.556554	No seroconversion event	48 months	7.26214	0.861064	No seroconversion event	At least 2 consecutive visits	Complete follow-up	Seroconversion observed	No conversion	Seroconversion	No conversion	No conversion			No conversion	Seroconversion	No conversion	No conversion					1.45526	3.24419	35.287	3.60208	7.26214					0.16294	0.511107	1.54761
448	Male	24 months	1.21419	0.0842876	30 months	2.67774	0.427769	No seroconversion event	36 months	20.2573	1.30658	Seroconversion event	42 months	2.88278	0.459812	No seroconversion event	48 months	0.581608	-0.23537	No seroconversion event	At least 2 consecutive visits	Complete follow-up	Seroconversion observed	No conversion	Seroconversion	No conversion	No conversion			No conversion	Seroconversion	No conversion	No conversion					1.21419	2.67774	20.2573	2.88278	0.581608					0.0842875	0.427769	1.30658
449	Female	24 months	1.67475	0.22395	30 months	2.74175	0.438027	No seroconversion event	36 months	154.125	2.18787	Seroconversion event	42 months	2.41092	0.382183	No seroconversion event	48 months	6.15296	0.789084	No seroconversion event	At least 2 consecutive visits	Complete follow-up	Seroconversion observed	No conversion	Seroconversion	No conversion	No conversion			No conversion	Seroconversion	No conversion	No conversion					1.67475	2.74175	154.125	2.41092	6.15296					0.22395	0.438027	2.18787
450	Male	18 months	21.6188	1.33483	24 months	10.2033	1.00874	No seroconversion event	30 months	7.54288	0.877537	No seroconversion event	36 months	2.10272	0.322781	No seroconversion event	42 months	3.22089	0.507976	No seroconversion event	At least 2 consecutive visits	Complete follow-up	No seroconversion or data missing	No conversion	No conversion	No conversion	No conversion		No conversion	No conversion	No conversion	No conversion					21.6188	10.2033	7.54288	2.10272	3.22089					1.33483	1.00874	0.877537	0.322781
451	Male	18 months	7.90445	0.897872	24 months	1.1197	0.0491009										42 months	0.849958	-0.0706024		At least 2 consecutive visits	Incomplete follow-up	No seroconversion or data missing	No conversion					No conversion								7.90445	1.1197			0.849958					0.897872	0.0491009
452	Male	18 months	0.242419	-0.615434	24 months	2.1618	0.334816	No seroconversion event	30 months	2.18928	0.340301	No seroconversion event	36 months	1.25895	0.10001	No seroconversion event	42 months	2.58104	0.411795	No seroconversion event	At least 2 consecutive visits	Complete follow-up	No seroconversion or data missing	No conversion	No conversion	No conversion	No conversion		No conversion	No conversion	No conversion	No conversion					0.242419	2.1618	2.18928	1.25895	2.58104					-0.615434	0.334816	0.340301	0.10001
453	Female	18 months	10.7501	1.03141	24 months	13.1139	1.11773	No seroconversion event	30 months	0.940725	-0.0265374	No seroconversion event	36 months	2.00007	0.301044	No seroconversion event	42 months	5.10914	0.708348	No seroconversion event	At least 2 consecutive visits	Complete follow-up	No seroconversion or data missing	No conversion	No conversion	No conversion	No conversion		No conversion	No conversion	No conversion	No conversion					10.7501	13.1139	0.940725	2.00007	5.10914					1.03141	1.11773	-0.0265374	0.301044
454	Male	18 months	4.46486	0.649808	24 months	0.728775	-0.137407	No seroconversion event	30 months	1.14809	0.0599765	No seroconversion event	36 months	11.8084	1.07219	Seroconversion event	42 months	0.001	-3	No seroconversion event	At least 2 consecutive visits	Complete follow-up	Seroconversion observed	No conversion	No conversion	Seroconversion	No conversion		No conversion	No conversion	Seroconversion	No conversion					4.46486	0.728775	1.14809	11.8084	0.001					0.649808	-0.137407	0.0599765	1.07219
455	Male	18 months	7.00742	0.845558	24 months	1.14043	0.0570668	No seroconversion event	30 months	1.23905	0.0930903	No seroconversion event	36 months	20.6773	1.31549	Seroconversion event	42 months	10.6223	1.02622	No seroconversion event	At least 2 consecutive visits	Complete follow-up	Seroconversion observed	No conversion	No conversion	Seroconversion	No conversion		No conversion	No conversion	Seroconversion	No conversion					7.00742	1.14043	1.23905	20.6773	10.6223					0.845558	0.0570668	0.0930903	1.31549
456	Female	18 months	12.5151	1.09743	24 months	36.0391	1.55677	No seroconversion event	30 months	1.74554	0.241931	No seroconversion event	36 months	11.4877	1.06023	Seroconversion event	42 months	5.93895	0.77371	No seroconversion event	At least 2 consecutive visits	Complete follow-up	Seroconversion observed	No conversion	No conversion	Seroconversion	No conversion		No conversion	No conversion	Seroconversion	No conversion					12.5151	36.0391	1.74554	11.4877	5.93895					1.09743	1.55677	0.241931	1.06023
457	Female	18 months	0.988789	-0.0048963	24 months	17.4448	1.24167	Seroconversion event	30 months	27.768	1.44354	No seroconversion event	36 months	10.3613	1.01542	No seroconversion event	42 months	5.48045	0.738816	No seroconversion event	At least 2 consecutive visits	Complete follow-up	Seroconversion observed	Seroconversion	No conversion	No conversion	No conversion		Seroconversion	No conversion	No conversion	No conversion					0.988789	17.4448	27.768	10.3613	5.48045					-0.00489631	1.24167	1.44354	1.01542
458	Female	18 months	0.628246	-0.201871	24 months	0.829558	-0.0811532	No seroconversion event	30 months	1.15373	0.0621053	No seroconversion event	36 months	5.63877	0.751185	No seroconversion event	42 months	5.01249	0.700054	No seroconversion event	At least 2 consecutive visits	Complete follow-up	No seroconversion or data missing	No conversion	No conversion	No conversion	No conversion		No conversion	No conversion	No conversion	No conversion					0.628246	0.829558	1.15373	5.63877	5.0125					-0.201871	-0.0811532	0.0621053	0.751185
459	Female	18 months	6.82744	0.834258	24 months	3.9149	0.592721										42 months	2.94428	0.468979		At least 2 consecutive visits	Incomplete follow-up	No seroconversion or data missing	No conversion					No conversion								6.82744	3.9149			2.94428					0.834258	0.592721
460	Male	18 months	1.03323	0.0141987	24 months	15.2778	1.18406	Seroconversion event	30 months	0.971991	-0.0123379	No seroconversion event	36 months	9.15137	0.961486	No seroconversion event	42 months	6.46777	0.810754	No seroconversion event	At least 2 consecutive visits	Complete follow-up	Seroconversion observed	Seroconversion	No conversion	No conversion	No conversion		Seroconversion	No conversion	No conversion	No conversion					1.03323	15.2778	0.971991	9.15137	6.46777					0.0141987	1.18406	-0.0123379	0.961486
461	Female	24 months	44.0289	1.64374	30 months	29.0003	1.4624	No seroconversion event	36 months	35.05	1.54469	No seroconversion event	42 months	8.48454	0.928628	No seroconversion event	48 months	11.3951	1.05672	No seroconversion event	At least 2 consecutive visits	Complete follow-up	No seroconversion or data missing	No conversion	No conversion	No conversion	No conversion			No conversion	No conversion	No conversion	No conversion					44.0289	29.0003	35.05	8.48454	11.3951					1.64374	1.4624	1.54469
462	Female	18 months	18.1255	1.25829	24 months	5.24363	0.719632		30 months	1.60274	0.204864						42 months	7.58527	0.879971		At least 2 consecutive visits	Incomplete follow-up	No seroconversion or data missing	No conversion	No conversion				No conversion	No conversion							18.1255	5.24363	1.60274		7.58527					1.25829	0.719632	0.204864
463	Male	18 months	0.161467	-0.791916	24 months	1.14043	0.0570668	No seroconversion event	30 months	1.18253	0.072814	No seroconversion event	36 months	5.39006	0.731594	No seroconversion event	42 months	3.90278	0.591374	No seroconversion event	At least 2 consecutive visits	Complete follow-up	No seroconversion or data missing	No conversion	No conversion	No conversion	No conversion		No conversion	No conversion	No conversion	No conversion					0.161467	1.14043	1.18253	5.39006	3.90278					-0.791916	0.0570668	0.0728139	0.731594
464	Female	18 months	0.322905	-0.490925	24 months	90.9689	1.95889	Seroconversion event	30 months	0.300648	-0.521942	No seroconversion event	36 months	1.16911	0.0678567	No seroconversion event	42 months	0.22224	-0.653179	No seroconversion event	At least 2 consecutive visits	Complete follow-up	Seroconversion observed	Seroconversion	No conversion	No conversion	No conversion		Seroconversion	No conversion	No conversion	No conversion					0.322905	90.9688	0.300648	1.16911	0.22224					-0.490925	1.95889	-0.521942	0.0678567
465	Male	18 months	2.35992	0.372898	24 months	25.9574	1.41426	Seroconversion event	30 months	12.1942	1.08615	No seroconversion event	36 months	3.69999	0.5682	No seroconversion event	42 months	0.358371	-0.445667	No seroconversion event	At least 2 consecutive visits	Complete follow-up	Seroconversion observed	Seroconversion	No conversion	No conversion	No conversion		Seroconversion	No conversion	No conversion	No conversion					2.35992	25.9574	12.1942	3.69999	0.358371					0.372898	1.41426	1.08615	0.5682
466	Male	18 months	0.460762	-0.336523	24 months	92.2691	1.96506	Seroconversion event	30 months	22.2336	1.34701	No seroconversion event	36 months	11.9058	1.07576	No seroconversion event	42 months	1.01075	0.00464435	No seroconversion event	At least 2 consecutive visits	Complete follow-up	Seroconversion observed	Seroconversion	No conversion	No conversion	No conversion		Seroconversion	No conversion	No conversion	No conversion					0.460762	92.2691	22.2336	11.9058	1.01075					-0.336523	1.96506	1.34701	1.07576
467	Female	18 months	0.994312	-0.00247752	24 months	12.6176	1.10098	Seroconversion event	30 months	34.1715	1.53366	No seroconversion event	36 months	2.48096	0.394619	No seroconversion event	42 months	0.358371	-0.445667	No seroconversion event	At least 2 consecutive visits	Complete follow-up	Seroconversion observed	Seroconversion	No conversion	No conversion	No conversion		Seroconversion	No conversion	No conversion	No conversion					0.994312	12.6176	34.1715	2.48096	0.358371					-0.00247753	1.10098	1.53366	0.394619
468	Female	18 months	0.256788	-0.590425	24 months	0.194388	-0.71133	No seroconversion event	30 months	1.04842	0.0205357	No seroconversion event	36 months	1.35526	0.132024	No seroconversion event	42 months	0.13782	-0.860687	No seroconversion event	At least 2 consecutive visits	Complete follow-up	No seroconversion or data missing	No conversion	No conversion	No conversion	No conversion		No conversion	No conversion	No conversion	No conversion					0.256788	0.194388	1.04842	1.35526	0.13782					-0.590425	-0.71133	0.0205357	0.132024
469	Female	18 months	0.520029	-0.283973	24 months	0.150357	-0.822876	No seroconversion event	30 months	1.36661	0.135644	No seroconversion event	36 months	1.35526	0.132024	No seroconversion event	42 months	0.202696	-0.693154	No seroconversion event	At least 2 consecutive visits	Complete follow-up	No seroconversion or data missing	No conversion	No conversion	No conversion	No conversion		No conversion	No conversion	No conversion	No conversion					0.520029	0.150357	1.36661	1.35526	0.202696					-0.283973	-0.822876	0.135644	0.132024
470	Female	18 months	0.738312	-0.13176	24 months	0.199752	-0.699509	No seroconversion event	30 months	2.7	0.431363	No seroconversion event	36 months	4.73052	0.674909	No seroconversion event	42 months	0.22224	-0.653179	No seroconversion event	At least 2 consecutive visits	Complete follow-up	No seroconversion or data missing	No conversion	No conversion	No conversion	No conversion		No conversion	No conversion	No conversion	No conversion					0.738312	0.199752	2.7	4.73052	0.22224					-0.13176	-0.699509	0.431363	0.674909
471	Female	18 months	0.413246	-0.383791	24 months	12.1742	1.08544						36 months	2.48096	0.394619		42 months	0.241036	-0.617918		At least 2 consecutive visits	Incomplete follow-up	Seroconversion observed	Seroconversion			No conversion		Seroconversion			No conversion					0.413246	12.1742		2.48096	0.241036					-0.383791	1.08544		0.394619
472	Male	18 months	0.287049	-0.542045	24 months	0.205021	-0.688203	No seroconversion event	30 months	0.969129	-0.0136186	No seroconversion event	36 months	1.78588	0.251853	No seroconversion event	42 months	5.60964	0.748935	No seroconversion event	At least 2 consecutive visits	Complete follow-up	No seroconversion or data missing	No conversion	No conversion	No conversion	No conversion		No conversion	No conversion	No conversion	No conversion					0.287049	0.205021	0.969129	1.78588	5.60964					-0.542045	-0.688203	-0.0136186	0.251853
473	Female	18 months	1.19009	0.0755805	24 months	530.185	2.72443	Seroconversion event	30 months	113.143	2.05363	No seroconversion event	36 months	67.2705	1.82782	No seroconversion event	42 months	51.7916	1.71426	No seroconversion event	At least 2 consecutive visits	Complete follow-up	Seroconversion observed	Seroconversion	No conversion	No conversion	No conversion		Seroconversion	No conversion	No conversion	No conversion					1.19009	530.185	113.143	67.2705	51.7916					0.0755805	2.72443	2.05363	1.82782
474	Female	18 months	0.001	-3	24 months	0.147119	-0.832332						36 months	0.849276	-0.0709514		42 months	3.14297	0.497341		At least 2 consecutive visits	Incomplete follow-up	No seroconversion or data missing	No conversion			No conversion		No conversion			No conversion					0.001	0.147119		0.849276	3.14297					-3	-0.832332		-0.0709514
475	Female	18 months	0.562017	-0.25025	24 months	0.1659	-0.780155	No seroconversion event	30 months	0.960791	-0.0173712	No seroconversion event	36 months	0.601388	-0.220845	No seroconversion event	42 months	0.552749	-0.257472	No seroconversion event	At least 2 consecutive visits	Complete follow-up	No seroconversion or data missing	No conversion	No conversion	No conversion	No conversion		No conversion	No conversion	No conversion	No conversion					0.562017	0.1659	0.960791	0.601388	0.552749					-0.25025	-0.780155	-0.0173712	-0.220845
476	Male	18 months	0.81771	-0.0874009	24 months	8.70689	0.939863	No seroconversion event	30 months	4.20792	0.624067	No seroconversion event	36 months	8.78674	0.943828	No seroconversion event	42 months	5.65064	0.752098	No seroconversion event	At least 2 consecutive visits	Complete follow-up	No seroconversion or data missing	No conversion	No conversion	No conversion	No conversion		No conversion	No conversion	No conversion	No conversion					0.81771	8.70689	4.20792	8.78674	5.65064					-0.087401	0.939863	0.624067	0.943828
477	Female	18 months	0.306856	-0.513065	24 months	1.6669	0.22191	No seroconversion event	30 months	3.82341	0.582451	No seroconversion event	36 months	9.97938	0.999103	No seroconversion event	42 months	3.90129	0.591208	No seroconversion event	At least 2 consecutive visits	Complete follow-up	No seroconversion or data missing	No conversion	No conversion	No conversion	No conversion		No conversion	No conversion	No conversion	No conversion					0.306856	1.6669	3.82341	9.97938	3.90129					-0.513065	0.22191	0.582451	0.999103
478	Male	18 months	0.678439	-0.168489	24 months	1.04737	0.0201007	No seroconversion event	30 months	2.5386	0.404593	No seroconversion event	36 months	1.22162	0.0869375	No seroconversion event	42 months	4.27869	0.631311	No seroconversion event	At least 2 consecutive visits	Complete follow-up	No seroconversion or data missing	No conversion	No conversion	No conversion	No conversion		No conversion	No conversion	No conversion	No conversion					0.678439	1.04737	2.5386	1.22162	4.27869					-0.168489	0.0201007	0.404593	0.0869374
479	Male	18 months	87.098	1.94001	24 months	1.57856	0.19826		30 months	3.15082	0.498424						42 months	4.52104	0.655239		At least 2 consecutive visits	Incomplete follow-up	No seroconversion or data missing	No conversion	No conversion				No conversion	No conversion							87.098	1.57856	3.15082		4.52104					1.94001	0.19826	0.498424
480	Male	18 months	0.11073	-0.955736	24 months	1.09976	0.0412985	No seroconversion event	30 months	3.23084	0.509315	No seroconversion event	36 months	0.244655	-0.611446	No seroconversion event	42 months	1.95032	0.290105	No seroconversion event	At least 2 consecutive visits	Complete follow-up	No seroconversion or data missing	No conversion	No conversion	No conversion	No conversion		No conversion	No conversion	No conversion	No conversion					0.11073	1.09976	3.23084	0.244655	1.95032					-0.955736	0.0412985	0.509315	-0.611446
481	Male	18 months	0.11073	-0.955736	24 months	2.08326	0.318742	No seroconversion event	30 months	1.65155	0.217892	No seroconversion event	36 months	0.542387	-0.265691	No seroconversion event	42 months	3.08239	0.488887	No seroconversion event	At least 2 consecutive visits	Complete follow-up	No seroconversion or data missing	No conversion	No conversion	No conversion	No conversion		No conversion	No conversion	No conversion	No conversion					0.11073	2.08326	1.65155	0.542387	3.08239					-0.955736	0.318742	0.217892	-0.265691
482	Male	12 months	2.98392	0.474787	18 months	11.9216	1.07633	No seroconversion event	24 months	1.83808	0.264365	No seroconversion event	30 months	5.74817	0.75953	No seroconversion event	36 months	10.234	1.01004	No seroconversion event	At least 2 consecutive visits	Complete follow-up	No seroconversion or data missing	No conversion	No conversion	No conversion	No conversion	No conversion	No conversion	No conversion	No conversion					2.98392	11.9216	1.83808	5.74817	10.234					0.474787	1.07633	0.264365	0.75953	1.01004
483	Female	18 months	1.05238	0.0221724	24 months	2.82864	0.451577	No seroconversion event	30 months	4.71819	0.673775	No seroconversion event	36 months	3.04414	0.483464	No seroconversion event	42 months	6.16832	0.790167	No seroconversion event	At least 2 consecutive visits	Complete follow-up	No seroconversion or data missing	No conversion	No conversion	No conversion	No conversion		No conversion	No conversion	No conversion	No conversion					1.05238	2.82864	4.71819	3.04414	6.16832					0.0221724	0.451577	0.673775	0.483464
484	Female	18 months	18.9761	1.27821	24 months	1.53361	0.185716	No seroconversion event	30 months	1.82262	0.260696	No seroconversion event	36 months	2.58651	0.412713	No seroconversion event	42 months	3.36659	0.52719	No seroconversion event	At least 2 consecutive visits	Complete follow-up	No seroconversion or data missing	No conversion	No conversion	No conversion	No conversion		No conversion	No conversion	No conversion	No conversion					18.9761	1.53361	1.82262	2.58651	3.36659					1.27821	0.185716	0.260696	0.412713
485	Female	12 months	2.60352	0.415561	18 months	4.95288	0.694858														At least 2 consecutive visits	Incomplete follow-up	No seroconversion or data missing	No conversion				No conversion								2.60352	4.95288								0.415561	0.694858
486	Male	18 months	0.74995	-0.124968	24 months	2.20143	0.342704	No seroconversion event	30 months	4.65873	0.668268	No seroconversion event	36 months	11.521	1.06149	No seroconversion event	42 months	5977.48	3.77652	Seroconversion event	At least 2 consecutive visits	Complete follow-up	Seroconversion observed	No conversion	No conversion	No conversion	Seroconversion		No conversion	No conversion	No conversion	Seroconversion					0.74995	2.20143	4.65873	11.521	5977.48					-0.124968	0.342704	0.668268	1.06149
487	Female	18 months	23.0067	1.36185	24 months	1.92716	0.284918		30 months	3.15082	0.498424										At least 2 consecutive visits	Incomplete follow-up	No seroconversion or data missing	No conversion	No conversion				No conversion	No conversion							23.0067	1.92716	3.15082							1.36185	0.284918	0.498424
488	Female	18 months	9.22652	0.965038	24 months	0.174771	-0.75753		30 months	3.61004	0.557512						42 months	4.15485	0.618555		At least 2 consecutive visits	Incomplete follow-up	No seroconversion or data missing	No conversion	No conversion				No conversion	No conversion							9.22652	0.174771	3.61004		4.15485					0.965038	-0.75753	0.557512
489	Male	18 months	0.344415	-0.462918	24 months	3.31476	0.520452	No seroconversion event	30 months	0.397914	-0.40021	No seroconversion event	36 months	0.205885	-0.686375	No seroconversion event	42 months	1.11475	0.0471779	No seroconversion event	At least 2 consecutive visits	Complete follow-up	No seroconversion or data missing	No conversion	No conversion	No conversion	No conversion		No conversion	No conversion	No conversion	No conversion					0.344415	3.31476	0.397914	0.205885	1.11475					-0.462918	0.520452	-0.40021	-0.686375
490	Female	18 months	2.60352	0.415561	24 months	1.77486	0.249164	No seroconversion event	30 months	3.96069	0.597771	No seroconversion event	36 months	0.31735	-0.498461	No seroconversion event	42 months	3.50414	0.544582	No seroconversion event	At least 2 consecutive visits	Complete follow-up	No seroconversion or data missing	No conversion	No conversion	No conversion	No conversion		No conversion	No conversion	No conversion	No conversion					2.60352	1.77486	3.96069	0.31735	3.50414					0.415561	0.249164	0.597771	-0.498461
491	Male	18 months	6.82744	0.834258	24 months	2.03579	0.308732						36 months	4.7681	0.678345						At least 2 consecutive visits	Incomplete follow-up	No seroconversion or data missing	No conversion					No conversion								6.82744	2.03579		4.7681						0.834258	0.308732		0.678345
492	Male	18 months	0.882362	-0.0543533	24 months	1.48183	0.170798	No seroconversion event	30 months	4.75404	0.677063	No seroconversion event	36 months	12.5447	1.09846	No seroconversion event	42 months	21.0231	1.3227	No seroconversion event	At least 2 consecutive visits	Complete follow-up	No seroconversion or data missing	No conversion	No conversion	No conversion	No conversion		No conversion	No conversion	No conversion	No conversion					0.882362	1.48183	4.75404	12.5447	21.0231					-0.0543533	0.170798	0.677063	1.09846
493	Female	18 months	0.371242	-0.430343	24 months	1.43645	0.15729	No seroconversion event	30 months	1.2524	0.0977433	No seroconversion event	36 months	0.351868	-0.453621	No seroconversion event	42 months	9.16114	0.961949	No seroconversion event	At least 2 consecutive visits	Complete follow-up	No seroconversion or data missing	No conversion	No conversion	No conversion	No conversion		No conversion	No conversion	No conversion	No conversion					0.371242	1.43645	1.2524	0.351868	9.16114					-0.430343	0.15729	0.0977434	-0.453621
494	Female	18 months	1.09939	0.0411507	24 months	54.9633	1.74007	Seroconversion event	30 months	69.3653	1.84114	No seroconversion event	36 months	16.3083	1.21241	No seroconversion event	42 months	21.3527	1.32945	No seroconversion event	At least 2 consecutive visits	Complete follow-up	Seroconversion observed	Seroconversion	No conversion	No conversion	No conversion		Seroconversion	No conversion	No conversion	No conversion					1.09939	54.9633	69.3653	16.3083	21.3527					0.0411507	1.74007	1.84114	1.21241
495	Male	18 months	0.306856	-0.513065	24 months	3.85768	0.586326	No seroconversion event	30 months	27.5893	1.44074	Seroconversion event	36 months	9.65644	0.984817	No seroconversion event	42 months	5.36299	0.729407	No seroconversion event	At least 2 consecutive visits	Complete follow-up	Seroconversion observed	No conversion	Seroconversion	No conversion	No conversion		No conversion	Seroconversion	No conversion	No conversion					0.306856	3.85768	27.5893	9.65644	5.36299					-0.513065	0.586326	1.44074	0.984817
496	Female	18 months	0.249095	-0.603635	24 months	1.85217	0.26768	No seroconversion event	30 months	1.28641	0.109379	No seroconversion event	36 months	10.1623	1.00699	No seroconversion event	42 months	12.1934	1.08612	No seroconversion event	At least 2 consecutive visits	Complete follow-up	No seroconversion or data missing	No conversion	No conversion	No conversion	No conversion		No conversion	No conversion	No conversion	No conversion					0.249095	1.85217	1.28641	10.1623	12.1934					-0.603635	0.26768	0.109379	1.00699
497	Female	18 months	6.10534	0.78571	24 months	7.80962	0.89263	No seroconversion event	30 months	1.0765	0.032016	No seroconversion event	36 months	10.6573	1.02765	Seroconversion event	42 months	10.9021	1.03751	No seroconversion event	At least 2 consecutive visits	Complete follow-up	Seroconversion observed	No conversion	No conversion	Seroconversion	No conversion		No conversion	No conversion	Seroconversion	No conversion					6.10534	7.80962	1.0765	10.6573	10.9021					0.78571	0.89263	0.032016	1.02765
498	Male	12 months	0.274236	-0.561875	18 months	28.6451	1.45705	Seroconversion event	24 months	103.867	2.01648	No seroconversion event	30 months	5.49462	0.739938	No seroconversion event	36 months	10.7503	1.03142	No seroconversion event	At least 2 consecutive visits	Complete follow-up	Seroconversion observed	Seroconversion	No conversion	No conversion	No conversion	Seroconversion	No conversion	No conversion	No conversion					0.274236	28.6451	103.867	5.49462	10.7503					-0.561875	1.45705	2.01648	0.739938	1.03142
499	Male	18 months	0.575613	-0.23987	24 months	26.5234	1.42363	Seroconversion event	30 months	3.02784	0.481134	No seroconversion event	36 months	1.20216	0.0799639	No seroconversion event	42 months	3.67414	0.565156	No seroconversion event	At least 2 consecutive visits	Complete follow-up	Seroconversion observed	Seroconversion	No conversion	No conversion	No conversion		Seroconversion	No conversion	No conversion	No conversion					0.575613	26.5234	3.02784	1.20216	3.67414					-0.23987	1.42363	0.481134	0.0799639
500	Female	18 months	0.329956	-0.481544	24 months	2.30658	0.362968	No seroconversion event	30 months	3.15082	0.498424	No seroconversion event	36 months	2.66706	0.426033	No seroconversion event	42 months	8.84384	0.946641	No seroconversion event	At least 2 consecutive visits	Complete follow-up	No seroconversion or data missing	No conversion	No conversion	No conversion	No conversion		No conversion	No conversion	No conversion	No conversion					0.329956	2.30658	3.15082	2.66706	8.84384					-0.481544	0.362968	0.498424	0.426033
501	Female	18 months	0.379735	-0.420519	24 months	28.1844	1.45001	Seroconversion event	30 months	1.45154	0.161829	No seroconversion event	36 months	29.1477	1.4646	Seroconversion event	42 months	12.6793	1.10309	No seroconversion event	At least 2 consecutive visits	Complete follow-up	Seroconversion observed	Seroconversion	No conversion	Seroconversion	No conversion		Seroconversion	No conversion	Seroconversion	No conversion					0.379735	28.1844	1.45154	29.1477	12.6793					-0.420519	1.45001	0.161829	1.4646
502	Female	18 months	0.344415	-0.462918	24 months	3.03341	0.481931	No seroconversion event	30 months	1.54716	0.189536	No seroconversion event	36 months	8.0604	0.906357	No seroconversion event	42 months	15.7288	1.19669	No seroconversion event	At least 2 consecutive visits	Complete follow-up	No seroconversion or data missing	No conversion	No conversion	No conversion	No conversion		No conversion	No conversion	No conversion	No conversion					0.344415	3.03341	1.54716	8.0604	15.7288					-0.462918	0.481931	0.189536	0.906357
503	Male	18 months	0.575613	-0.23987	24 months	2.20791	0.343982	No seroconversion event	30 months	2.08327	0.318747	No seroconversion event	36 months	16.4004	1.21485	Seroconversion event	42 months	7.46602	0.873089	No seroconversion event	At least 2 consecutive visits	Complete follow-up	Seroconversion observed	No conversion	No conversion	Seroconversion	No conversion		No conversion	No conversion	Seroconversion	No conversion					0.575613	2.20791	2.08327	16.4004	7.46602					-0.23987	0.343982	0.318747	1.21485
504	Male	18 months	0.628246	-0.201871	24 months	2.40222	0.380613	No seroconversion event	30 months	7.21736	0.858379	No seroconversion event	36 months	11.6179	1.06513	No seroconversion event	42 months	15.324	1.18537	No seroconversion event	At least 2 consecutive visits	Complete follow-up	No seroconversion or data missing	No conversion	No conversion	No conversion	No conversion		No conversion	No conversion	No conversion	No conversion					0.628246	2.40222	7.21736	11.6179	15.3239					-0.201871	0.380613	0.858379	1.06513
505	Male	12 months	0.666097	-0.176462	18 months	4.4577	0.649111	No seroconversion event	24 months	0.264055	-0.578306	No seroconversion event	30 months	3.98012	0.599896	No seroconversion event	36 months	6.4839	0.811836	No seroconversion event	At least 2 consecutive visits	Complete follow-up	No seroconversion or data missing	No conversion	No conversion	No conversion	No conversion	No conversion	No conversion	No conversion	No conversion					0.666097	4.4577	0.264055	3.98012	6.4839					-0.176462	0.649111	-0.578306	0.599896	0.811836
506	Male	12 months	0.325949	-0.48685	18 months	28.2288	1.45069						30 months	5.62207	0.749897		36 months	5.29018	0.723471		At least 2 consecutive visits	Incomplete follow-up	Seroconversion observed	Seroconversion			No conversion	Seroconversion			No conversion					0.325949	28.2288		5.62207	5.29018					-0.486851	1.45069		0.749897	0.723471
507	Female	18 months	0.225505	-0.646844	24 months	2.26912	0.355857	No seroconversion event	30 months	6.49334	0.812468	No seroconversion event	36 months	4.65246	0.667683	No seroconversion event	42 months	0.64051	-0.193474	No seroconversion event	At least 2 consecutive visits	Complete follow-up	No seroconversion or data missing	No conversion	No conversion	No conversion	No conversion		No conversion	No conversion	No conversion	No conversion					0.225505	2.26912	6.49334	4.65246	0.64051					-0.646844	0.355857	0.812468	0.667683
508	Male	18 months	17.7043	1.24808	24 months	30.0856	1.47836	No seroconversion event	30 months	73.8424	1.86831	No seroconversion event	36 months	14.6018	1.16441	No seroconversion event	42 months	15.5914	1.19289	No seroconversion event	At least 2 consecutive visits	Complete follow-up	No seroconversion or data missing	No conversion	No conversion	No conversion	No conversion		No conversion	No conversion	No conversion	No conversion					17.7043	30.0856	73.8424	14.6018	15.5914					1.24808	1.47836	1.86831	1.16441
509	Female	18 months	1.07133	0.0299215	24 months	4.66446	0.668801	No seroconversion event	30 months	7.33078	0.86515	No seroconversion event	36 months	0.483799	-0.315335	No seroconversion event	42 months	12.4666	1.09575	Seroconversion event	At least 2 consecutive visits	Complete follow-up	Seroconversion observed	No conversion	No conversion	No conversion	Seroconversion		No conversion	No conversion	No conversion	Seroconversion					1.07133	4.66446	7.33078	0.483799	12.4666					0.0299216	0.668801	0.86515	-0.315335
510	Male	12 months	0.362324	-0.440902	18 months	24.6806	1.39236	Seroconversion event	24 months	0.537007	-0.27002	No seroconversion event	30 months	2.85347	0.455373	No seroconversion event	36 months	7.57909	0.879617	No seroconversion event	At least 2 consecutive visits	Complete follow-up	Seroconversion observed	Seroconversion	No conversion	No conversion	No conversion	Seroconversion	No conversion	No conversion	No conversion					0.362324	24.6806	0.537007	2.85347	7.57909					-0.440902	1.39236	-0.27002	0.455373	0.879617
511	Male	12 months	74.9578	1.87482	18 months	52.3331	1.71878	No seroconversion event	24 months	1.83738	0.2642	No seroconversion event	30 months	3.82929	0.583118	No seroconversion event	36 months	10.3642	1.01553	No seroconversion event	At least 2 consecutive visits	Complete follow-up	No seroconversion or data missing	No conversion	No conversion	No conversion	No conversion	No conversion	No conversion	No conversion	No conversion					74.9578	52.3331	1.83738	3.82929	10.3642					1.87482	1.71878	0.2642	0.583118	1.01553
512	Male	12 months	0.505592	-0.296199	18 months	15.0274	1.17688	Seroconversion event	24 months	2.34172	0.369536	No seroconversion event	30 months	2.67553	0.427411	No seroconversion event	36 months	3.0687	0.486955	No seroconversion event	At least 2 consecutive visits	Complete follow-up	Seroconversion observed	Seroconversion	No conversion	No conversion	No conversion	Seroconversion	No conversion	No conversion	No conversion					0.505592	15.0274	2.34172	2.67553	3.0687					-0.296199	1.17688	0.369536	0.427411	0.486955
513	Female	12 months	0.475976	-0.322415	18 months	15.9309	1.20224	Seroconversion event	24 months	2.11865	0.326059	No seroconversion event	30 months	3.43902	0.536435	No seroconversion event	36 months	7.11973	0.852464	No seroconversion event	At least 2 consecutive visits	Complete follow-up	Seroconversion observed	Seroconversion	No conversion	No conversion	No conversion	Seroconversion	No conversion	No conversion	No conversion					0.475976	15.9309	2.11865	3.43902	7.11973					-0.322415	1.20224	0.326059	0.536435	0.852464
514	Female	12 months	0.548229	-0.261038	18 months	24.6806	1.39236	Seroconversion event	24 months	1.15772	0.0636031	No seroconversion event	30 months	1.89482	0.277568	No seroconversion event	36 months	8.74393	0.941707	No seroconversion event	At least 2 consecutive visits	Complete follow-up	Seroconversion observed	Seroconversion	No conversion	No conversion	No conversion	Seroconversion	No conversion	No conversion	No conversion					0.548229	24.6806	1.15772	1.89482	8.74393					-0.261038	1.39236	0.0636031	0.277568	0.941707
515	Female	12 months	0.761483	-0.11834	18 months	15.9309	1.20224	Seroconversion event	24 months	2.7477	0.438969	No seroconversion event	30 months	6.88793	0.838088	No seroconversion event	36 months	9.16168	0.961975	No seroconversion event	At least 2 consecutive visits	Complete follow-up	Seroconversion observed	Seroconversion	No conversion	No conversion	No conversion	Seroconversion	No conversion	No conversion	No conversion					0.761483	15.9309	2.7477	6.88793	9.16168					-0.11834	1.20224	0.438969	0.838088	0.961975
516	Female	12 months	0.109868	-0.959129	18 months	0.001	-3	No seroconversion event	24 months	3.39806	0.531231	No seroconversion event	30 months	1.21972	0.0862616	No seroconversion event	36 months	1.74661	0.242196	No seroconversion event	At least 2 consecutive visits	Complete follow-up	No seroconversion or data missing	No conversion	No conversion	No conversion	No conversion	No conversion	No conversion	No conversion	No conversion					0.109868	0.001	3.39806	1.21972	1.74661					-0.959129	-3	0.531231	0.0862616	0.242196
517	Female	18 months	0.350807	-0.454932	24 months	3.23009	0.509215	No seroconversion event	30 months	6.66879	0.824047	No seroconversion event	36 months	0.632759	-0.198762	No seroconversion event	42 months	11.4355	1.05825	Seroconversion event	At least 2 consecutive visits	Complete follow-up	Seroconversion observed	No conversion	No conversion	No conversion	Seroconversion		No conversion	No conversion	No conversion	Seroconversion					0.350807	3.23009	6.66879	0.632759	11.4355					-0.454932	0.509215	0.824047	-0.198762
518	Male	12 months	14.9749	1.17536	18 months	16.0207	1.20468	No seroconversion event	24 months	7.48295	0.874073	No seroconversion event	30 months	5.10344	0.707863	No seroconversion event	36 months	9.9711	0.998743	No seroconversion event	At least 2 consecutive visits	Complete follow-up	No seroconversion or data missing	No conversion	No conversion	No conversion	No conversion	No conversion	No conversion	No conversion	No conversion					14.9749	16.0207	7.48295	5.10344	9.9711					1.17536	1.20468	0.874073	0.707863	0.998743
519	Male	12 months	0.396696	-0.401542	18 months	16.7952	1.22519	Seroconversion event	24 months	2.04048	0.309732	No seroconversion event	30 months	1.20651	0.0815318	No seroconversion event	36 months	2.83001	0.451789	No seroconversion event	At least 2 consecutive visits	Complete follow-up	Seroconversion observed	Seroconversion	No conversion	No conversion	No conversion	Seroconversion	No conversion	No conversion	No conversion					0.396696	16.7952	2.04048	1.20651	2.83001					-0.401542	1.22519	0.309732	0.0815318	0.451789
520	Female	12 months	12.339	1.09128	18 months	26.5011	1.42326	No seroconversion event	24 months	3.11455	0.493395	No seroconversion event	30 months	2.94046	0.468416	No seroconversion event	36 months	9.57048	0.980934	No seroconversion event	At least 2 consecutive visits	Complete follow-up	No seroconversion or data missing	No conversion	No conversion	No conversion	No conversion	No conversion	No conversion	No conversion	No conversion					12.339	26.5011	3.11455	2.94046	9.57048					1.09128	1.42326	0.493395	0.468416	0.980934
521	Female	12 months	11.9865	1.07869	18 months	22.7481	1.35694		24 months	2.41275	0.382513										At least 2 consecutive visits	Incomplete follow-up	No seroconversion or data missing	No conversion	No conversion			No conversion	No conversion							11.9865	22.7481	2.41275							1.07869	1.35694	0.382513
522	Male	12 months	8.61904	0.935459	18 months	23.4062	1.36933	No seroconversion event	24 months	3.36032	0.52638	No seroconversion event	30 months	1.16645	0.0668667	No seroconversion event	36 months	1.74661	0.242196	No seroconversion event	At least 2 consecutive visits	Complete follow-up	No seroconversion or data missing	No conversion	No conversion	No conversion	No conversion	No conversion	No conversion	No conversion	No conversion					8.61904	23.4062	3.36032	1.16645	1.74661					0.935459	1.36933	0.52638	0.0668667	0.242196
523	Male	12 months	0.678439	-0.168489	18 months	5.76145	0.760532														At least 2 consecutive visits	Incomplete follow-up	No seroconversion or data missing	No conversion				No conversion								0.678439	5.76145								-0.168489	0.760532
524	Female	12 months	19.8727	1.29826	18 months	9.59443	0.982019	No seroconversion event	24 months	5.90797	0.771438	No seroconversion event	30 months	3.67557	0.565325	No seroconversion event	36 months	8.31638	0.919934	No seroconversion event	At least 2 consecutive visits	Complete follow-up	No seroconversion or data missing	No conversion	No conversion	No conversion	No conversion	No conversion	No conversion	No conversion	No conversion					19.8727	9.59443	5.90797	3.67557	8.31638					1.29826	0.982019	0.771438	0.565325	0.919934
525	Female	12 months	0.308514	-0.510725	18 months	13.0747	1.11643	Seroconversion event	24 months	2.5505	0.406626	No seroconversion event	30 months	2.00007	0.301044	No seroconversion event	36 months	8.02539	0.904466	No seroconversion event	At least 2 consecutive visits	Complete follow-up	Seroconversion observed	Seroconversion	No conversion	No conversion	No conversion	Seroconversion	No conversion	No conversion	No conversion					0.308514	13.0747	2.5505	2.00007	8.02539					-0.510725	1.11643	0.406626	0.301044	0.904466
526	Female	12 months	0.344415	-0.462918	18 months	26.5011	1.42326	Seroconversion event	24 months	1.79176	0.253281	No seroconversion event	30 months	5.36574	0.72963	No seroconversion event	36 months	8.31638	0.919934	No seroconversion event	At least 2 consecutive visits	Complete follow-up	Seroconversion observed	Seroconversion	No conversion	No conversion	No conversion	Seroconversion	No conversion	No conversion	No conversion					0.344415	26.5011	1.79176	5.36574	8.31638					-0.462918	1.42326	0.253281	0.72963	0.919934
527	Male	12 months	1.01388	0.00598692	18 months	941.57	2.97385						30 months	57.548	1.76003		36 months	59.3482	1.77341		At least 2 consecutive visits	Incomplete follow-up	Seroconversion observed	Seroconversion			No conversion	Seroconversion			No conversion					1.01388	941.57		57.548	59.3482					0.00598692	2.97385		1.76003	1.77341
528	Female	12 months	0.772917	-0.111867	18 months	28.1006	1.44872	Seroconversion event	24 months	8.13558	0.910389	No seroconversion event	30 months	2.67553	0.427411	No seroconversion event	36 months	5.46827	0.73785	No seroconversion event	At least 2 consecutive visits	Complete follow-up	Seroconversion observed	Seroconversion	No conversion	No conversion	No conversion	Seroconversion	No conversion	No conversion	No conversion					0.772917	28.1006	8.13558	2.67553	5.46827					-0.111867	1.44872	0.910389	0.427411	0.73785
529	Male	12 months	5.19704	0.715756	18 months	0.536675	-0.270288	No seroconversion event	24 months	8.51181	0.930022	No seroconversion event	30 months	3.51871	0.546384	No seroconversion event	36 months	36.9934	1.56812	Seroconversion event	At least 2 consecutive visits	Complete follow-up	Seroconversion observed	No conversion	No conversion	No conversion	Seroconversion	No conversion	No conversion	No conversion	Seroconversion					5.19704	0.536675	8.51181	3.51871	36.9934					0.715756	-0.270288	0.930022	0.546384	1.56812
530	Male	12 months	10.927	1.0385	18 months	0.464205	-0.333291	No seroconversion event	24 months	5.8991	0.770786	No seroconversion event	30 months	2.00007	0.301044	No seroconversion event	36 months	6.15448	0.789191	No seroconversion event	At least 2 consecutive visits	Complete follow-up	No seroconversion or data missing	No conversion	No conversion	No conversion	No conversion	No conversion	No conversion	No conversion	No conversion					10.927	0.464204	5.8991	2.00007	6.15448					1.0385	-0.333291	0.770786	0.301044	0.789191
531	Female	12 months	0.266415	-0.574441	18 months	19.1992	1.28328	Seroconversion event	24 months	3.61602	0.558231	No seroconversion event	30 months	3.35843	0.526137	No seroconversion event	36 months	6.80541	0.832854	No seroconversion event	At least 2 consecutive visits	Complete follow-up	Seroconversion observed	Seroconversion	No conversion	No conversion	No conversion	Seroconversion	No conversion	No conversion	No conversion					0.266415	19.1992	3.61602	3.35843	6.80541					-0.574441	1.28328	0.558231	0.526137	0.832854
532	Male	12 months	0.517326	-0.286236	18 months	68.7176	1.83707	Seroconversion event	24 months	12.9509	1.1123	No seroconversion event	30 months	6.24007	0.795189	No seroconversion event	36 months	17.2936	1.23788	No seroconversion event	At least 2 consecutive visits	Complete follow-up	Seroconversion observed	Seroconversion	No conversion	No conversion	No conversion	Seroconversion	No conversion	No conversion	No conversion					0.517326	68.7176	12.9509	6.24007	17.2936					-0.286236	1.83707	1.1123	0.795189	1.23788
533	Female	12 months	0.839579	-0.0759382	18 months	3.38847	0.530004	No seroconversion event	24 months	8.81525	0.945235	No seroconversion event	30 months	4.05451	0.607939	No seroconversion event	36 months	10.1029	1.00445	No seroconversion event	At least 2 consecutive visits	Complete follow-up	No seroconversion or data missing	No conversion	No conversion	No conversion	No conversion	No conversion	No conversion	No conversion	No conversion					0.839579	3.38847	8.81525	4.05451	10.1029					-0.0759382	0.530004	0.945235	0.607939	1.00445
534	Female	12 months	81.991	1.91377	18 months	3.2718	0.514787	No seroconversion event	24 months	2.63632	0.420998	No seroconversion event	30 months	2.00007	0.301044	No seroconversion event	36 months	4.92492	0.6924	No seroconversion event	At least 2 consecutive visits	Complete follow-up	No seroconversion or data missing	No conversion	No conversion	No conversion	No conversion	No conversion	No conversion	No conversion	No conversion					81.991	3.2718	2.63632	2.00007	4.92492					1.91377	0.514787	0.420998	0.301044	0.6924
535	Female	12 months	0.795496	-0.0993621	18 months	4.45293	0.648646	No seroconversion event	24 months	7.47466	0.873592	No seroconversion event	30 months	4.83456	0.684357	No seroconversion event	36 months	8.31638	0.919934	No seroconversion event	At least 2 consecutive visits	Complete follow-up	No seroconversion or data missing	No conversion	No conversion	No conversion	No conversion	No conversion	No conversion	No conversion	No conversion					0.795496	4.45293	7.47466	4.83456	8.31638					-0.0993621	0.648646	0.873592	0.684357	0.919934
536	Male	12 months	13.7463	1.13819	18 months	23.264	1.36668	No seroconversion event	24 months	2.83557	0.45264	No seroconversion event	30 months	2.00007	0.301044	No seroconversion event	36 months	6.64559	0.822534	No seroconversion event	At least 2 consecutive visits	Complete follow-up	No seroconversion or data missing	No conversion	No conversion	No conversion	No conversion	No conversion	No conversion	No conversion	No conversion					13.7463	23.264	2.83557	2.00007	6.64559					1.13819	1.36668	0.45264	0.301044	0.822534
537	Female	12 months	0.445252	-0.351395	18 months	2.61519	0.417503	No seroconversion event	24 months	6.22421	0.794084	No seroconversion event	30 months	2.00007	0.301044	No seroconversion event	36 months	6.80541	0.832854	No seroconversion event	At least 2 consecutive visits	Complete follow-up	No seroconversion or data missing	No conversion	No conversion	No conversion	No conversion	No conversion	No conversion	No conversion	No conversion					0.445252	2.61519	6.22421	2.00007	6.80541					-0.351395	0.417503	0.794084	0.301044	0.832854
538	Male	12 months	5.5612	0.745168	18 months	1.90899	0.280804	No seroconversion event	24 months	2.03291	0.308118	No seroconversion event	30 months	1.13937	0.0566661	No seroconversion event	36 months	2.04304	0.310277	No seroconversion event	At least 2 consecutive visits	Complete follow-up	No seroconversion or data missing	No conversion	No conversion	No conversion	No conversion	No conversion	No conversion	No conversion	No conversion					5.5612	1.90899	2.03291	1.13937	2.04304					0.745168	0.280804	0.308118	0.0566661	0.310277
539	Male	12 months	8.79731	0.94435																	No consecutive f/u visits	Incomplete follow-up	No seroconversion or data missing													8.79731									0.94435
540	Male	12 months	3.54079	0.5491																	No consecutive f/u visits	Incomplete follow-up	No seroconversion or data missing													3.54079									0.5491
541	Male	12 months	0.325949	-0.48685	18 months	2.22698	0.347717	No seroconversion event	24 months	1.68887	0.227597	No seroconversion event	30 months	2.39736	0.379734	No seroconversion event	36 months	7.11973	0.852464	No seroconversion event	At least 2 consecutive visits	Complete follow-up	No seroconversion or data missing	No conversion	No conversion	No conversion	No conversion	No conversion	No conversion	No conversion	No conversion					0.325949	2.22698	1.68887	2.39736	7.11973					-0.486851	0.347717	0.227597	0.379734	0.852464
542	Female	12 months	0.490914	-0.308995	18 months	0.001	-3	No seroconversion event	24 months	134.148	2.12759	Seroconversion event	30 months	1.04913	0.0208278	No seroconversion event	36 months	5.29018	0.723471	No seroconversion event	At least 2 consecutive visits	Complete follow-up	Seroconversion observed	No conversion	Seroconversion	No conversion	No conversion	No conversion	Seroconversion	No conversion	No conversion					0.490914	0.001	134.148	1.04913	5.29018					-0.308995	-3	2.12759	0.0208279	0.723471
543	Female	12 months	0.1755	-0.755722					24 months	3.13182	0.495797		30 months	1.78668	0.252048		36 months	4.7373	0.67553		At least 2 consecutive visits	Incomplete follow-up	No seroconversion or data missing			No conversion	No conversion			No conversion	No conversion					0.1755		3.13182	1.78668	4.7373					-0.755722		0.495797	0.252048	0.67553
544	Male	12 months	0.225505	-0.646844	18 months	2.06991	0.315951		24 months	3.78959	0.578592						36 months	0.403442	-0.394219		At least 2 consecutive visits	Incomplete follow-up	No seroconversion or data missing	No conversion	No conversion			No conversion	No conversion							0.225505	2.06991	3.78959		0.403442					-0.646844	0.315951	0.578593		-0.394219
545	Female	12 months	0.0655516	-1.18342	18 months	1.49314	0.174101	No seroconversion event	24 months	2.57937	0.411514	No seroconversion event	30 months	0.353942	-0.451068	No seroconversion event	36 months	3.0687	0.486955	No seroconversion event	At least 2 consecutive visits	Complete follow-up	No seroconversion or data missing	No conversion	No conversion	No conversion	No conversion	No conversion	No conversion	No conversion	No conversion					0.0655516	1.49314	2.57937	0.353942	3.0687					-1.18342	0.174101	0.411514	-0.451068	0.486955
546	Male	12 months	9.33132	0.969943	18 months	0.838677	-0.0764052	No seroconversion event	24 months	2.15104	0.332649	No seroconversion event	30 months	1.04913	0.0208278	No seroconversion event	36 months	5.46827	0.73785	No seroconversion event	At least 2 consecutive visits	Complete follow-up	No seroconversion or data missing	No conversion	No conversion	No conversion	No conversion	No conversion	No conversion	No conversion	No conversion					9.33132	0.838677	2.15104	1.04913	5.46827					0.969943	-0.0764052	0.332649	0.0208279	0.73785
547	Female	12 months	3.54079	0.5491	18 months	1.21419	0.0842876	No seroconversion event	24 months	2.26419	0.354912	No seroconversion event	30 months	3.11087	0.492881	No seroconversion event	36 months	4.54598	0.657627	No seroconversion event	At least 2 consecutive visits	Complete follow-up	No seroconversion or data missing	No conversion	No conversion	No conversion	No conversion	No conversion	No conversion	No conversion	No conversion					3.54079	1.21419	2.26419	3.11087	4.54598					0.5491	0.0842875	0.354912	0.492881	0.657627
548	Male	12 months	8.08333	0.90759	18 months	0.542133	-0.265894	No seroconversion event	24 months	1.77826	0.249995	No seroconversion event	30 months	0.001	-3	No seroconversion event	36 months	3.73669	0.572488	No seroconversion event	At least 2 consecutive visits	Complete follow-up	No seroconversion or data missing	No conversion	No conversion	No conversion	No conversion	No conversion	No conversion	No conversion	No conversion					8.08333	0.542133	1.77826	0.001	3.73669					0.90759	-0.265894	0.249995	-3	0.572488
549	Female	12 months	3.61672	0.558315	18 months	43.5477	1.63897	Seroconversion event	24 months	5.21776	0.717484	No seroconversion event	30 months	2.39736	0.379734	No seroconversion event	36 months	8.60255	0.934627	No seroconversion event	At least 2 consecutive visits	Complete follow-up	Seroconversion observed	Seroconversion	No conversion	No conversion	No conversion	Seroconversion	No conversion	No conversion	No conversion					3.61672	43.5477	5.21776	2.39736	8.60255					0.558315	1.63897	0.717484	0.379734	0.934627
550	Male	12 months	5.74284	0.759127	18 months	1.63938	0.21468	No seroconversion event	24 months	0.215963	-0.665621	No seroconversion event	30 months	5.13377	0.710436	No seroconversion event	36 months	7.153	0.854488	No seroconversion event	At least 2 consecutive visits	Complete follow-up	No seroconversion or data missing	No conversion	No conversion	No conversion	No conversion	No conversion	No conversion	No conversion	No conversion					5.74284	1.63938	0.215963	5.13377	7.153					0.759127	0.21468	-0.665621	0.710436	0.854488
551	Female	12 months	0.505592	-0.296199					24 months	2.74175	0.438027		30 months	102.597	2.01113		36 months	19.9517	1.29998		At least 2 consecutive visits	Incomplete follow-up	Seroconversion observed			Seroconversion	No conversion			Seroconversion	No conversion					0.505592		2.74175	102.597	19.9517					-0.296199		0.438027	2.01113	1.29998
552	Male	12 months	9.15345	0.961585	18 months	33.7213	1.5279	No seroconversion event	24 months	7.47466	0.873592	No seroconversion event	30 months	3.02624	0.480903	No seroconversion event	36 months	7.87798	0.896415	No seroconversion event	At least 2 consecutive visits	Complete follow-up	No seroconversion or data missing	No conversion	No conversion	No conversion	No conversion	No conversion	No conversion	No conversion	No conversion					9.15345	33.7213	7.47466	3.02624	7.87798					0.961585	1.5279	0.873592	0.480903	0.896415
553	Male	12 months	1.74558	0.24194	18 months	1.29746	0.113093	No seroconversion event	24 months	1.99229	0.299353	No seroconversion event	30 months	8.60078	0.934538	No seroconversion event	36 months	4.15097	0.618149	No seroconversion event	At least 2 consecutive visits	Complete follow-up	No seroconversion or data missing	No conversion	No conversion	No conversion	No conversion	No conversion	No conversion	No conversion	No conversion					1.74558	1.29746	1.99229	8.60079	4.15097					0.24194	0.113093	0.299353	0.934538	0.618149
554	Male	12 months	20.9204	1.32057	18 months	1.05634	0.0238035	No seroconversion event	24 months	2.26419	0.354912	No seroconversion event	30 months	2.49173	0.396501	No seroconversion event	36 months	8.46004	0.927373	No seroconversion event	At least 2 consecutive visits	Complete follow-up	No seroconversion or data missing	No conversion	No conversion	No conversion	No conversion	No conversion	No conversion	No conversion	No conversion					20.9204	1.05634	2.26419	2.49173	8.46004					1.32057	0.0238035	0.354912	0.396501	0.927373
555	Female	12 months	8.26205	0.917088	18 months	1.41678	0.151304	No seroconversion event	24 months	2.54591	0.405842	No seroconversion event	30 months	0.902395	-0.0446035	No seroconversion event	36 months	2.58104	0.411795	No seroconversion event	At least 2 consecutive visits	Complete follow-up	No seroconversion or data missing	No conversion	No conversion	No conversion	No conversion	No conversion	No conversion	No conversion	No conversion					8.26205	1.41678	2.54591	0.902395	2.58104					0.917088	0.151304	0.405842	-0.0446035	0.411795
556	Female	12 months	0.445252	-0.351395	18 months	0.989282	-0.00467974	No seroconversion event	24 months	1.43778	0.157693	No seroconversion event	30 months	24.9757	1.39752	Seroconversion event	36 months	1.05796	0.0244709	No seroconversion event	At least 2 consecutive visits	Complete follow-up	Seroconversion observed	No conversion	No conversion	Seroconversion	No conversion	No conversion	No conversion	Seroconversion	No conversion					0.445252	0.989282	1.43778	24.9757	1.05796					-0.351395	-0.00467973	0.157693	1.39752	0.0244709
557	Female	12 months	0.2093	-0.67923	18 months	1.49314	0.174101	No seroconversion event	24 months	2.74175	0.438027	No seroconversion event	30 months	4.90244	0.690412	No seroconversion event	36 months	790.704	2.89801	Seroconversion event	At least 2 consecutive visits	Complete follow-up	Seroconversion observed	No conversion	No conversion	No conversion	Seroconversion	No conversion	No conversion	No conversion	Seroconversion					0.2093	1.49314	2.74175	4.90244	790.704					-0.67923	0.174101	0.438027	0.690412	2.89801
558	Male	12 months	5.5612	0.745168	18 months	1.63938	0.21468	No seroconversion event	24 months	1.82267	0.260709	No seroconversion event	30 months	1.44097	0.158654	No seroconversion event	36 months	3.73669	0.572488	No seroconversion event	At least 2 consecutive visits	Complete follow-up	No seroconversion or data missing	No conversion	No conversion	No conversion	No conversion	No conversion	No conversion	No conversion	No conversion					5.5612	1.63938	1.82267	1.44097	3.73669					0.745168	0.21468	0.260709	0.158654	0.572488
559	Female	12 months	2.98033	0.474264	18 months	0.393064	-0.405536	No seroconversion event	24 months	0.86471	-0.0631294	No seroconversion event	30 months	1.78668	0.252048	No seroconversion event	36 months	0.385724	-0.413724	No seroconversion event	At least 2 consecutive visits	Complete follow-up	No seroconversion or data missing	No conversion	No conversion	No conversion	No conversion	No conversion	No conversion	No conversion	No conversion					2.98033	0.393064	0.86471	1.78668	0.385724					0.474264	-0.405536	-0.0631294	0.252048	-0.413724
560	Male	12 months	4.28091	0.631536	18 months	1.49314	0.174101	No seroconversion event	24 months	1.90899	0.280804	No seroconversion event	30 months	1.44097	0.158654	No seroconversion event	36 months	4.41536	0.644966	No seroconversion event	At least 2 consecutive visits	Complete follow-up	No seroconversion or data missing	No conversion	No conversion	No conversion	No conversion	No conversion	No conversion	No conversion	No conversion					4.28091	1.49314	1.90899	1.44097	4.41536					0.631536	0.174101	0.280804	0.158654	0.644966
561	Male	12 months	3.16773	0.500749	18 months	0.784858	-0.105209	No seroconversion event	24 months	191.671	2.28256	Seroconversion event	30 months	6.59719	0.819359	No seroconversion event	36 months	11.8713	1.0745	No seroconversion event	At least 2 consecutive visits	Complete follow-up	Seroconversion observed	No conversion	Seroconversion	No conversion	No conversion	No conversion	Seroconversion	No conversion	No conversion					3.16773	0.784858	191.671	6.59719	11.8713					0.500749	-0.105209	2.28256	0.819359	1.0745
562	Female	12 months	1.31978	0.1205	18 months	0.989282	-0.00467974	No seroconversion event	24 months	2.67774	0.427769	No seroconversion event	30 months	4.76623	0.678175	No seroconversion event	36 months	11.255	1.05135	No seroconversion event	At least 2 consecutive visits	Complete follow-up	No seroconversion or data missing	No conversion	No conversion	No conversion	No conversion	No conversion	No conversion	No conversion	No conversion					1.31978	0.989282	2.67774	4.76623	11.255					0.1205	-0.00467973	0.427769	0.678175	1.05135
563	Female	12 months	4.09655	0.612419	18 months	802.723	2.90457	Seroconversion event	24 months	417.572	2.62073	No seroconversion event	30 months	38.9756	1.59079	No seroconversion event	36 months	101.084	2.00468	No seroconversion event	At least 2 consecutive visits	Complete follow-up	Seroconversion observed	Seroconversion	No conversion	No conversion	No conversion	Seroconversion	No conversion	No conversion	No conversion					4.09655	802.723	417.572	38.9756	101.084					0.612419	2.90457	2.62073	1.59079	2.00468
564	Female	12 months	2.03235	0.307998	18 months	0.001	-3	No seroconversion event	24 months	1.21045	0.0829459	No seroconversion event	30 months	4.90244	0.690412	No seroconversion event	36 months	1.74661	0.242196	No seroconversion event	At least 2 consecutive visits	Complete follow-up	No seroconversion or data missing	No conversion	No conversion	No conversion	No conversion	No conversion	No conversion	No conversion	No conversion					2.03235	0.001	1.21045	4.90244	1.74661					0.307998	-3	0.0829459	0.690412	0.242196
565	Male	12 months	17.0764	1.2324	18 months	2.95693	0.470841	No seroconversion event	24 months	1.32136	0.121023	No seroconversion event	30 months	31.6692	1.50064	Seroconversion event	36 months	7.2744	0.861797	No seroconversion event	At least 2 consecutive visits	Complete follow-up	Seroconversion observed	No conversion	No conversion	Seroconversion	No conversion	No conversion	No conversion	Seroconversion	No conversion					17.0764	2.95693	1.32136	31.6692	7.2744					1.2324	0.470841	0.121023	1.50064	0.861797
566	Female	12 months	5.92422	0.772631	18 months	1.53047	0.184824	No seroconversion event	24 months	0.805448	-0.0939624	No seroconversion event	30 months	2.76519	0.441725	No seroconversion event	36 months	1.74661	0.242196	No seroconversion event	At least 2 consecutive visits	Complete follow-up	No seroconversion or data missing	No conversion	No conversion	No conversion	No conversion	No conversion	No conversion	No conversion	No conversion					5.92422	1.53047	0.805448	2.76519	1.74661					0.772631	0.184824	-0.0939624	0.441725	0.242196
567	Male	12 months	28.9574	1.46176	18 months	88.432	1.94661	No seroconversion event	24 months	7.61893	0.881894	No seroconversion event	30 months	4.20138	0.623392	No seroconversion event	36 months	9.46818	0.976267	No seroconversion event	At least 2 consecutive visits	Complete follow-up	No seroconversion or data missing	No conversion	No conversion	No conversion	No conversion	No conversion	No conversion	No conversion	No conversion					28.9574	88.432	7.61893	4.20138	9.46818					1.46176	1.94661	0.881894	0.623392	0.976267
568	Female	12 months	15.5007	1.19035	18 months	14.5232	1.16206	No seroconversion event	24 months	2.2852	0.358925	No seroconversion event	30 months	17.5108	1.24331	Seroconversion event	36 months	4.7373	0.67553	No seroconversion event	At least 2 consecutive visits	Complete follow-up	Seroconversion observed	No conversion	No conversion	Seroconversion	No conversion	No conversion	No conversion	Seroconversion	No conversion					15.5007	14.5232	2.2852	17.5108	4.7373					1.19035	1.16206	0.358925	1.24331	0.67553
569	Male	12 months	15.3255	1.18541	18 months	15.2778	1.18406	No seroconversion event	24 months	1.57829	0.198187	No seroconversion event	30 months	23.2118	1.36571	Seroconversion event	36 months	6.52634	0.81467	No seroconversion event	At least 2 consecutive visits	Complete follow-up	Seroconversion observed	No conversion	No conversion	Seroconversion	No conversion	No conversion	No conversion	Seroconversion	No conversion					15.3255	15.2778	1.57829	23.2118	6.52634					1.18541	1.18406	0.198187	1.36571	0.81467
570	Male	12 months	12.8672	1.10948	18 months	5.25048	0.720199	No seroconversion event	24 months	0.53418	-0.272313	No seroconversion event	30 months	18.9373	1.27732	Seroconversion event	36 months	5.81628	0.764646	No seroconversion event	At least 2 consecutive visits	Complete follow-up	Seroconversion observed	No conversion	No conversion	Seroconversion	No conversion	No conversion	No conversion	Seroconversion	No conversion					12.8672	5.25048	0.53418	18.9373	5.81628					1.10948	0.720199	-0.272313	1.27732	0.764646
571	Female	12 months	9.68669	0.986176	18 months	34.2266	1.53436	No seroconversion event	24 months	26.8264	1.42856	No seroconversion event	30 months	32.3232	1.50951	No seroconversion event	36 months	10.1029	1.00445	No seroconversion event	At least 2 consecutive visits	Complete follow-up	No seroconversion or data missing	No conversion	No conversion	No conversion	No conversion	No conversion	No conversion	No conversion	No conversion					9.68669	34.2266	26.8264	32.3232	10.1029					0.986176	1.53436	1.42856	1.50951	1.00445
572	Male	12 months	2.22364	0.347064	18 months	0.475018	-0.32329	No seroconversion event	24 months	0.53418	-0.272313	No seroconversion event	30 months	7.21788	0.858409	No seroconversion event	36 months	5.29018	0.723471	No seroconversion event	At least 2 consecutive visits	Complete follow-up	No seroconversion or data missing	No conversion	No conversion	No conversion	No conversion	No conversion	No conversion	No conversion	No conversion					2.22364	0.475018	0.53418	7.21788	5.29018					0.347064	-0.32329	-0.272313	0.858409	0.723471
573	Male	12 months	4.64843	0.667307	18 months	0.877178	-0.0569123	No seroconversion event	24 months	1.06492	0.0273178	No seroconversion event	30 months	4.59463	0.662251	No seroconversion event	36 months	3.94648	0.59621	No seroconversion event	At least 2 consecutive visits	Complete follow-up	No seroconversion or data missing	No conversion	No conversion	No conversion	No conversion	No conversion	No conversion	No conversion	No conversion					4.64843	0.877178	1.06492	4.59463	3.94648					0.667307	-0.0569123	0.0273178	0.662251	0.59621
574	Female	12 months	12.1627	1.08503					24 months	1.65107	0.217765		30 months	30.9307	1.49039		36 months	5.42722	0.734578		At least 2 consecutive visits	Incomplete follow-up	Seroconversion observed			Seroconversion	No conversion			Seroconversion	No conversion					12.1627		1.65107	30.9307	5.42722					1.08503		0.217765	1.49039	0.734578
575	Male	12 months	12.1627	1.08503	18 months	0.946314	-0.0239646	No seroconversion event	24 months	2.18308	0.33907	No seroconversion event	30 months	20.0437	1.30198	Seroconversion event	36 months	3.64721	0.561961	No seroconversion event	At least 2 consecutive visits	Complete follow-up	Seroconversion observed	No conversion	No conversion	Seroconversion	No conversion	No conversion	No conversion	Seroconversion	No conversion					12.1627	0.946314	2.18308	20.0437	3.64721					1.08503	-0.0239646	0.33907	1.30198	0.561961
576	Male	12 months	4.64843	0.667307	18 months	0.829558	-0.0811532						30 months	7.21788	0.858409		36 months	4.66101	0.66848		At least 2 consecutive visits	Incomplete follow-up	No seroconversion or data missing	No conversion			No conversion	No conversion			No conversion					4.64843	0.829558		7.21788	4.66101					0.667307	-0.0811532		0.858409	0.66848
577	Female	12 months	8.44062	0.926374	18 months	0.729967	-0.136697	No seroconversion event	24 months	0.489556	-0.310198	No seroconversion event	30 months	3.01387	0.479125	No seroconversion event	36 months	0.001	-3	No seroconversion event	At least 2 consecutive visits	Complete follow-up	No seroconversion or data missing	No conversion	No conversion	No conversion	No conversion	No conversion	No conversion	No conversion	No conversion					8.44062	0.729967	0.489556	3.01387	0.001					0.926374	-0.136697	-0.310198	0.479125	-3
578	Female	12 months	11.1038	1.04547	18 months	22.7039	1.3561	No seroconversion event	24 months	1.67495	0.224002	No seroconversion event	30 months	16.5803	1.21959	Seroconversion event	36 months	8.30881	0.919539	No seroconversion event	At least 2 consecutive visits	Complete follow-up	Seroconversion observed	No conversion	No conversion	Seroconversion	No conversion	No conversion	No conversion	Seroconversion	No conversion					11.1038	22.7039	1.67495	16.5803	8.30881					1.04547	1.3561	0.224002	1.21959	0.919539
579	Male	12 months	5.5612	0.745168	18 months	1.1197	0.0491009	No seroconversion event	24 months	17.42	1.24105	Seroconversion event	30 months	5.88064	0.769425	No seroconversion event	36 months	3.98256	0.600162	No seroconversion event	At least 2 consecutive visits	Complete follow-up	Seroconversion observed	No conversion	Seroconversion	No conversion	No conversion	No conversion	Seroconversion	No conversion	No conversion					5.5612	1.1197	17.42	5.88064	3.98256					0.745168	0.0491009	1.24105	0.769425	0.600162
580	Female	12 months	1.19009	0.0755805	18 months	37.0496	1.56878	Seroconversion event	24 months	1.79178	0.253284	No seroconversion event	30 months	8.02679	0.904542	No seroconversion event	36 months	8.9001	0.949395	No seroconversion event	At least 2 consecutive visits	Complete follow-up	Seroconversion observed	Seroconversion	No conversion	No conversion	No conversion	Seroconversion	No conversion	No conversion	No conversion					1.19009	37.0496	1.79178	8.02679	8.9001					0.0755805	1.56878	0.253284	0.904542	0.949395
581	Male	12 months	1.01388	0.00598692					24 months	1.42707	0.154445		30 months	7.42534	0.870717		36 months	7.03974	0.847556		At least 2 consecutive visits	Incomplete follow-up	No seroconversion or data missing			No conversion	No conversion			No conversion	No conversion					1.01388		1.42707	7.42534	7.03974					0.00598692		0.154445	0.870717	0.847556
582	Male	12 months	0.628246	-0.201871	18 months	1.20153	0.0797335	No seroconversion event	24 months	0.696187	-0.157274	No seroconversion event	30 months	6.1163	0.786489	No seroconversion event	36 months	5.9867	0.777187	No seroconversion event	At least 2 consecutive visits	Complete follow-up	No seroconversion or data missing	No conversion	No conversion	No conversion	No conversion	No conversion	No conversion	No conversion	No conversion					0.628246	1.20153	0.696187	6.1163	5.9867					-0.201871	0.0797335	-0.157274	0.786489	0.777187
583	Female	12 months	0.396696	-0.401542																	No consecutive f/u visits	Incomplete follow-up	No seroconversion or data missing													0.396696									-0.401542
584	Male	12 months	0.429422	-0.367116	18 months	1.14043	0.0570668	No seroconversion event	24 months	1.55363	0.191349	No seroconversion event	30 months	9.15137	0.961486	No seroconversion event	36 months	181.125	2.25798	Seroconversion event	At least 2 consecutive visits	Complete follow-up	Seroconversion observed	No conversion	No conversion	No conversion	Seroconversion	No conversion	No conversion	No conversion	Seroconversion					0.429422	1.14043	1.55363	9.15137	181.125					-0.367116	0.0570668	0.191349	0.961486	2.25798
585	Male	12 months	0.490914	-0.308995									30 months	12.8409	1.10859		36 months	9.69878	0.986717		At least 2 consecutive visits	Incomplete follow-up	No seroconversion or data missing				No conversion				No conversion					0.490914			12.8409	9.69878					-0.308995			1.10859	0.986717
586	Male	12 months	0.690652	-0.16074	18 months	0.968807	-0.0137625	No seroconversion event	24 months	1.52877	0.184342	No seroconversion event	30 months	30.5921	1.48561	Seroconversion event	36 months	6.04811	0.78162	No seroconversion event	At least 2 consecutive visits	Complete follow-up	Seroconversion observed	No conversion	No conversion	Seroconversion	No conversion	No conversion	No conversion	Seroconversion	No conversion					0.690652	0.968807	1.52877	30.5921	6.04811					-0.16074	-0.0137626	0.184342	1.48561	0.78162
587	Female	12 months	0.294153	-0.531427																	No consecutive f/u visits	Incomplete follow-up	No seroconversion or data missing													0.294153									-0.531427
588	Male	12 months	17.1599	1.23451	18 months	42.5184	1.62858	No seroconversion event	24 months	19.9564	1.30008	No seroconversion event	30 months	6.88793	0.838088	No seroconversion event	36 months	115.158	2.06129	Seroconversion event	At least 2 consecutive visits	Complete follow-up	Seroconversion observed	No conversion	No conversion	No conversion	Seroconversion	No conversion	No conversion	No conversion	Seroconversion					17.1599	42.5184	19.9564	6.88793	115.158					1.23451	1.62858	1.30008	0.838088	2.06129
589	Female	12 months	0.0994633	-1.00234	18 months	1.20153	0.0797335	No seroconversion event	24 months	50.0117	1.69907	Seroconversion event	30 months	1.0562	0.0237456	No seroconversion event	36 months	11.1027	1.04543	Seroconversion event	At least 2 consecutive visits	Complete follow-up	Seroconversion observed	No conversion	Seroconversion	No conversion	Seroconversion	No conversion	Seroconversion	No conversion	Seroconversion					0.0994633	1.20153	50.0117	1.0562	11.1027					-1.00234	0.0797335	1.69907	0.0237456	1.04543
590	Male	12 months	0.143148	-0.844214	18 months	0.001	-3	No seroconversion event	24 months	0.001	-3	No seroconversion event	30 months	0.001	-3	No seroconversion event	36 months	3.31262	0.520172	No seroconversion event	At least 2 consecutive visits	Complete follow-up	No seroconversion or data missing	No conversion	No conversion	No conversion	No conversion	No conversion	No conversion	No conversion	No conversion					0.143148	0.001	0.001	0.001	3.31262					-0.844214	-3	-3	-3	0.520172
591	Female	12 months	0.517326	-0.286236	18 months	26.0137	1.4152	Seroconversion event	24 months	42.5863	1.62927	No seroconversion event	30 months	5.68529	0.754753	No seroconversion event	36 months	11.1027	1.04543	No seroconversion event	At least 2 consecutive visits	Complete follow-up	Seroconversion observed	Seroconversion	No conversion	No conversion	No conversion	Seroconversion	No conversion	No conversion	No conversion					0.517326	26.0137	42.5863	5.68529	11.1027					-0.286236	1.4152	1.62927	0.754753	1.04543
592	Male	12 months	0.279413	-0.553753	18 months	2.54147	0.405085	No seroconversion event	24 months	2.23206	0.348707	No seroconversion event	30 months	25.1918	1.40126	Seroconversion event	36 months	38.6338	1.58697	No seroconversion event	At least 2 consecutive visits	Complete follow-up	Seroconversion observed	No conversion	No conversion	Seroconversion	No conversion	No conversion	No conversion	Seroconversion	No conversion					0.279413	2.54147	2.23206	25.1918	38.6338					-0.553753	0.405085	0.348707	1.40126	1.58697
593	Female	12 months	22.3036	1.34837	18 months	45.1811	1.65496		24 months	36.867	1.56664										At least 2 consecutive visits	Incomplete follow-up	No seroconversion or data missing	No conversion	No conversion			No conversion	No conversion							22.3036	45.1811	36.867							1.34837	1.65496	1.56664
594	Female	12 months	607.504	2.78355	18 months	101.77	2.00762														At least 2 consecutive visits	Incomplete follow-up	No seroconversion or data missing	No conversion				No conversion								607.504	101.77								2.78355	2.00762
595	Male	12 months	0.129741	-0.886924	18 months	1.1197	0.0491009	No seroconversion event	24 months	27.142	1.43364	Seroconversion event	30 months	3.02624	0.480903	No seroconversion event	36 months	8.80325	0.944643	No seroconversion event	At least 2 consecutive visits	Complete follow-up	Seroconversion observed	No conversion	Seroconversion	No conversion	No conversion	No conversion	Seroconversion	No conversion	No conversion					0.129741	1.1197	27.142	3.02624	8.80326					-0.886924	0.0491009	1.43364	0.480903	0.944643
596	Female	12 months	0.201036	-0.696726	18 months	17.7936	1.25027	Seroconversion event	24 months	1.8824	0.274712	No seroconversion event	30 months	1.67531	0.224095	No seroconversion event	36 months	5.34934	0.728301	No seroconversion event	At least 2 consecutive visits	Complete follow-up	Seroconversion observed	Seroconversion	No conversion	No conversion	No conversion	Seroconversion	No conversion	No conversion	No conversion					0.201036	17.7936	1.8824	1.67531	5.34934					-0.696726	1.25027	0.274712	0.224095	0.728301
597	Male	12 months	0.51129	-0.291332	18 months	7.52254	0.876365	No seroconversion event	24 months	2.23206	0.348707	No seroconversion event	30 months	4.41722	0.645149	No seroconversion event	36 months	6.16981	0.790272	No seroconversion event	At least 2 consecutive visits	Complete follow-up	No seroconversion or data missing	No conversion	No conversion	No conversion	No conversion	No conversion	No conversion	No conversion	No conversion					0.51129	7.52254	2.23206	4.41722	6.16981					-0.291332	0.876365	0.348707	0.645149	0.790272
598	Male	12 months	0.480737	-0.318093	18 months	17.2099	1.23578	Seroconversion event	24 months	45.1174	1.65434	No seroconversion event	30 months	3.43902	0.536435	No seroconversion event	36 months	8.40912	0.924751	No seroconversion event	At least 2 consecutive visits	Complete follow-up	Seroconversion observed	Seroconversion	No conversion	No conversion	No conversion	Seroconversion	No conversion	No conversion	No conversion					0.480737	17.2099	45.1174	3.43902	8.40912					-0.318093	1.23578	1.65434	0.536435	0.924751
599	Male	12 months	0.462083	-0.33528	18 months	16.9303	1.22866	Seroconversion event	24 months	2.2852	0.358925	No seroconversion event	30 months	2.94046	0.468416	No seroconversion event	36 months	10.0609	1.00264	No seroconversion event	At least 2 consecutive visits	Complete follow-up	Seroconversion observed	Seroconversion	No conversion	No conversion	No conversion	Seroconversion	No conversion	No conversion	No conversion					0.462083	16.9303	2.2852	2.94046	10.0609					-0.33528	1.22866	0.358925	0.468416	1.00264
600	Male	12 months	5.10749	0.708208	18 months	19.4928	1.28987		24 months	2.05708	0.313251						36 months	16.9707	1.2297		At least 2 consecutive visits	Incomplete follow-up	No seroconversion or data missing	No conversion	No conversion			No conversion	No conversion							5.10749	19.4928	2.05708		16.9707					0.708208	1.28987	0.313251		1.2297
601	Female	12 months	2.90772	0.463552	18 months	33.4597	1.52452	Seroconversion event	24 months	6.99664	0.844889	No seroconversion event	30 months	11.9494	1.07735	No seroconversion event	36 months	10.7193	1.03017	No seroconversion event	At least 2 consecutive visits	Complete follow-up	Seroconversion observed	Seroconversion	No conversion	No conversion	No conversion	Seroconversion	No conversion	No conversion	No conversion					2.90772	33.4597	6.99664	11.9494	10.7193					0.463552	1.52452	0.844889	1.07735	1.03017
602	Male	12 months	0.214947	-0.667668	18 months	15.7938	1.19849		24 months	4.76429	0.677998						36 months	7.56556	0.878841		At least 2 consecutive visits	Incomplete follow-up	Seroconversion observed	Seroconversion	No conversion			Seroconversion	No conversion							0.214947	15.7938	4.76429		7.56556					-0.667668	1.19849	0.677998		0.878841
603	Male	12 months	2.40346	0.380837	18 months	10.412	1.01754		24 months	2.11856	0.326041		30 months	15.311	1.185						At least 2 consecutive visits	Incomplete follow-up	Seroconversion observed	Seroconversion	No conversion	Seroconversion		Seroconversion	No conversion	Seroconversion						2.40346	10.412	2.11856	15.311						0.380837	1.01754	0.326041	1.185
604	Female	12 months	0.201036	-0.696726	18 months	6.51458	0.813886	No seroconversion event	24 months	1.10548	0.0435513	No seroconversion event	30 months	10.0251	1.00109	No seroconversion event	36 months	5.34934	0.728301	No seroconversion event	At least 2 consecutive visits	Complete follow-up	No seroconversion or data missing	No conversion	No conversion	No conversion	No conversion	No conversion	No conversion	No conversion	No conversion					0.201036	6.51458	1.10548	10.0251	5.34934					-0.696726	0.813886	0.0435513	1.00109	0.728301
605	Male	12 months	0.186654	-0.728964	18 months	26.3051	1.42004	Seroconversion event	24 months	0.001	-3	No seroconversion event	30 months	16.0801	1.20629	Seroconversion event	36 months	4.73259	0.675099	No seroconversion event	At least 2 consecutive visits	Complete follow-up	Seroconversion observed	Seroconversion	No conversion	Seroconversion	No conversion	Seroconversion	No conversion	Seroconversion	No conversion					0.186654	26.3051	0.001	16.0801	4.73259					-0.728964	1.42004	-3	1.20629	0.675099
606	Female	12 months	10.0913	1.00395	18 months	21.7425	1.33731														At least 2 consecutive visits	Incomplete follow-up	No seroconversion or data missing	No conversion				No conversion								10.0913	21.7425								1.00395	1.33731
607	Male	12 months	0.129741	-0.886924	18 months	12.4904	1.09658	Seroconversion event	24 months	37.6316	1.57555	No seroconversion event	30 months	1.86743	0.271244	No seroconversion event	36 months	3.91412	0.592634	No seroconversion event	At least 2 consecutive visits	Complete follow-up	Seroconversion observed	Seroconversion	No conversion	No conversion	No conversion	Seroconversion	No conversion	No conversion	No conversion					0.129741	12.4904	37.6316	1.86743	3.91412					-0.886924	1.09658	1.57555	0.271244	0.592634
608	Female	12 months	0.364474	-0.438334	18 months	32.6683	1.51413	Seroconversion event	24 months	8.05611	0.906125	No seroconversion event	30 months	36.6755	1.56438	Seroconversion event	36 months	17.4884	1.24275	No seroconversion event	At least 2 consecutive visits	Complete follow-up	Seroconversion observed	Seroconversion	No conversion	Seroconversion	No conversion	Seroconversion	No conversion	Seroconversion	No conversion					0.364474	32.6683	8.05611	36.6755	17.4884					-0.438334	1.51413	0.906125	1.56438	1.24275
609	Female	12 months	0.118009	-0.928083	18 months	11.8547	1.07389	Seroconversion event	24 months	0.517261	-0.28629	No seroconversion event	30 months	8.60078	0.934538	No seroconversion event	36 months	2.84769	0.454492	No seroconversion event	At least 2 consecutive visits	Complete follow-up	Seroconversion observed	Seroconversion	No conversion	No conversion	No conversion	Seroconversion	No conversion	No conversion	No conversion					0.118009	11.8547	0.517261	8.60079	2.84769					-0.928083	1.07389	-0.28629	0.934538	0.454492
610	Male	12 months	0.249095	-0.603635	18 months	8.06958	0.906851	No seroconversion event	24 months	13.0208	1.11464	No seroconversion event	30 months	12.1008	1.08282	No seroconversion event	36 months	18.4971	1.2671	No seroconversion event	At least 2 consecutive visits	Complete follow-up	No seroconversion or data missing	No conversion	No conversion	No conversion	No conversion	No conversion	No conversion	No conversion	No conversion					0.249095	8.06958	13.0208	12.1008	18.4971					-0.603635	0.906851	1.11464	1.08282	1.2671
611	Male	12 months	0.129741	-0.886924	18 months	7.30856	0.863832		24 months	1.69439	0.229014										At least 2 consecutive visits	Incomplete follow-up	No seroconversion or data missing	No conversion	No conversion			No conversion	No conversion							0.129741	7.30856	1.69439							-0.886924	0.863832	0.229014
612	Female	12 months	0.148618	-0.827928	18 months	14.3284	1.1562		24 months	1.86157	0.26988		30 months	8.97023	0.952804						At least 2 consecutive visits	Incomplete follow-up	Seroconversion observed	Seroconversion	No conversion	No conversion		Seroconversion	No conversion	No conversion						0.148618	14.3284	1.86157	8.97023						-0.827928	1.1562	0.26988	0.952804
613	Female	18 months	1.9435	0.288584	24 months	1.37993	0.139858	No seroconversion event	30 months	23.2118	1.36571	Seroconversion event	36 months	3.22089	0.507976	No seroconversion event	42 months	1.05685	0.024014	No seroconversion event	At least 2 consecutive visits	Complete follow-up	Seroconversion observed	No conversion	Seroconversion	No conversion	No conversion		No conversion	Seroconversion	No conversion	No conversion					1.9435	1.37993	23.2118	3.22089	1.05685					0.288584	0.139858	1.36571	0.507976
614	Female	12 months	0.0994633	-1.00234	18 months	13.7263	1.13755	Seroconversion event	24 months	0.791649	-0.101467	No seroconversion event	30 months	1.61862	0.209146	No seroconversion event	36 months	3.40076	0.531576	No seroconversion event	At least 2 consecutive visits	Complete follow-up	Seroconversion observed	Seroconversion	No conversion	No conversion	No conversion	Seroconversion	No conversion	No conversion	No conversion					0.0994633	13.7263	0.791649	1.61862	3.40076					-1.00234	1.13755	-0.101467	0.209146	0.531576
615	Male	12 months	0.455808	-0.341218	18 months	14.3284	1.1562	Seroconversion event	24 months	0.852818	-0.0691434	No seroconversion event	30 months	6.79103	0.831936	No seroconversion event	36 months	7.47741	0.873751	No seroconversion event	At least 2 consecutive visits	Complete follow-up	Seroconversion observed	Seroconversion	No conversion	No conversion	No conversion	Seroconversion	No conversion	No conversion	No conversion					0.455808	14.3284	0.852818	6.79103	7.47741					-0.341218	1.1562	-0.0691434	0.831936	0.873751
616	Male	12 months	0.350807	-0.454932	18 months	29.7224	1.47308	Seroconversion event	24 months	1.40351	0.147217	No seroconversion event	30 months	3.24575	0.511316	No seroconversion event	36 months	7.66981	0.884785	No seroconversion event	At least 2 consecutive visits	Complete follow-up	Seroconversion observed	Seroconversion	No conversion	No conversion	No conversion	Seroconversion	No conversion	No conversion	No conversion					0.350807	29.7224	1.40351	3.24575	7.66981					-0.454932	1.47308	0.147217	0.511316	0.884785
617	Male	12 months	0.517326	-0.286236	18 months	20.448	1.31065	Seroconversion event	24 months	1.62958	0.212077	No seroconversion event	30 months	33.0902	1.5197	Seroconversion event	36 months	0.326856	-0.485644	No seroconversion event	At least 2 consecutive visits	Complete follow-up	Seroconversion observed	Seroconversion	No conversion	Seroconversion	No conversion	Seroconversion	No conversion	Seroconversion	No conversion					0.517326	20.448	1.62958	33.0902	0.326856					-0.286236	1.31065	0.212077	1.5197	-0.485644
618	Male	12 months	13.0574	1.11586	18 months	31.0932	1.49267	No seroconversion event	24 months	2.15672	0.333794	No seroconversion event	30 months	43.504	1.63853	Seroconversion event	36 months	9.54693	0.979864	No seroconversion event	At least 2 consecutive visits	Complete follow-up	Seroconversion observed	No conversion	No conversion	Seroconversion	No conversion	No conversion	No conversion	Seroconversion	No conversion					13.0574	31.0932	2.15672	43.504	9.54693					1.11586	1.49267	0.333794	1.63853	0.979864
619	Male	12 months	0.0233352	-1.63199	18 months	3.31491	0.520472	No seroconversion event	24 months	0.248005	-0.60554	No seroconversion event	30 months	21.2908	1.32819	Seroconversion event	36 months	7.41452	0.870083	No seroconversion event	At least 2 consecutive visits	Complete follow-up	Seroconversion observed	No conversion	No conversion	Seroconversion	No conversion	No conversion	No conversion	Seroconversion	No conversion					0.0233352	3.31491	0.248005	21.2908	7.41452					-1.63199	0.520472	-0.60554	1.32819	0.870083
620	Female	12 months	13.0574	1.11586	18 months	26.9159	1.43001	No seroconversion event	24 months	1.90221	0.279258	No seroconversion event	30 months	5.9035	0.771109	No seroconversion event	36 months	6.15296	0.789084	No seroconversion event	At least 2 consecutive visits	Complete follow-up	No seroconversion or data missing	No conversion	No conversion	No conversion	No conversion	No conversion	No conversion	No conversion	No conversion					13.0574	26.9159	1.90221	5.9035	6.15296					1.11586	1.43001	0.279258	0.771109	0.789084
621	Male	12 months	0.271944	-0.565521	18 months	7.69281	0.886085	No seroconversion event	24 months	1.40351	0.147217	No seroconversion event	30 months	3.37772	0.528624	No seroconversion event	36 months	5.84146	0.766522	No seroconversion event	At least 2 consecutive visits	Complete follow-up	No seroconversion or data missing	No conversion	No conversion	No conversion	No conversion	No conversion	No conversion	No conversion	No conversion					0.271944	7.69281	1.40351	3.37772	5.84146					-0.565521	0.886085	0.147217	0.528624	0.766522
622	Male	12 months	0.157751	-0.802027	18 months	0.968807	-0.0137625	No seroconversion event	24 months	1.33216	0.124557	No seroconversion event	30 months	1.44493	0.159848	No seroconversion event	36 months	0.293905	-0.531793	No seroconversion event	At least 2 consecutive visits	Complete follow-up	No seroconversion or data missing	No conversion	No conversion	No conversion	No conversion	No conversion	No conversion	No conversion	No conversion					0.157751	0.968807	1.33216	1.44493	0.293905					-0.802027	-0.0137626	0.124557	0.159848	-0.531793
623	Male	12 months	139.668	2.1451	18 months	10.2033	1.00874	No seroconversion event	24 months	38.8924	1.58986	No seroconversion event	30 months	2.10489	0.323229	No seroconversion event	36 months	0.310578	-0.50783	No seroconversion event	At least 2 consecutive visits	Complete follow-up	No seroconversion or data missing	No conversion	No conversion	No conversion	No conversion	No conversion	No conversion	No conversion	No conversion					139.668	10.2033	38.8924	2.10489	0.310578					2.1451	1.00874	1.58986	0.323229	-0.50783
624	Male	12 months	0.186654	-0.728964	18 months	20.1856	1.30504	Seroconversion event	24 months	1.0789	0.0329816	No seroconversion event	30 months	3.57232	0.552951	No seroconversion event	36 months	0.432259	-0.364256	No seroconversion event	At least 2 consecutive visits	Complete follow-up	Seroconversion observed	Seroconversion	No conversion	No conversion	No conversion	Seroconversion	No conversion	No conversion	No conversion					0.186654	20.1856	1.0789	3.57232	0.432259					-0.728964	1.30504	0.0329816	0.552951	-0.364256
625	Female				18 months	15.3426	1.1859		24 months	26.1848	1.41805		30 months	4.19608	0.622843		36 months	0.839465	-0.0759972		At least 2 consecutive visits	Incomplete follow-up	No seroconversion or data missing		No conversion	No conversion	No conversion		No conversion	No conversion	No conversion						15.3426	26.1848	4.19608	0.839465						1.1859	1.41805	0.622843	-0.0759972
626	Female	12 months	0.301798	-0.520283	18 months	0.246646	-0.607926	No seroconversion event	24 months	1.82049	0.260189	No seroconversion event	30 months	3.31197	0.520086	No seroconversion event	36 months	0.65058	-0.1867	No seroconversion event	At least 2 consecutive visits	Complete follow-up	No seroconversion or data missing	No conversion	No conversion	No conversion	No conversion	No conversion	No conversion	No conversion	No conversion					0.301798	0.246646	1.82049	3.31197	0.65058					-0.520283	-0.607926	0.260189	0.520086	-0.1867
627	Female	12 months	0.0279184	-1.55411	18 months	0.618541	-0.208631	No seroconversion event	24 months	2.37806	0.376223	No seroconversion event	30 months	0.867397	-0.061782	No seroconversion event	36 months	2442.76	3.38788	Seroconversion event	At least 2 consecutive visits	Complete follow-up	Seroconversion observed	No conversion	No conversion	No conversion	Seroconversion	No conversion	No conversion	No conversion	Seroconversion					0.0279184	0.618541	2.37806	0.867397	2442.76					-1.55411	-0.208631	0.376223	-0.061782	3.38788
628	Female				18 months	11.2056	1.04944		24 months	0.695198	-0.157891		30 months	0.120471	-0.919119		36 months	0.293905	-0.531793		At least 2 consecutive visits	Incomplete follow-up	No seroconversion or data missing		No conversion	No conversion	No conversion		No conversion	No conversion	No conversion						11.2056	0.695198	0.120471	0.293905						1.04944	-0.157891	-0.919119	-0.531793
629	Male				18 months	21.7425	1.33731		24 months	8.97194	0.952886		30 months	4.84636	0.685416		36 months	0.565385	-0.247655		At least 2 consecutive visits	Incomplete follow-up	No seroconversion or data missing		No conversion	No conversion	No conversion		No conversion	No conversion	No conversion						21.7425	8.97194	4.84636	0.565385						1.33731	0.952886	0.685416	-0.247655
630	Male	12 months	0.178221	-0.749042	18 months	45.3616	1.65669	Seroconversion event	24 months	11.4115	1.05734	No seroconversion event	30 months	0.001	-3	No seroconversion event	36 months	0.753253	-0.123059	No seroconversion event	At least 2 consecutive visits	Complete follow-up	Seroconversion observed	Seroconversion	No conversion	No conversion	No conversion	Seroconversion	No conversion	No conversion	No conversion					0.178221	45.3616	11.4115	0.001	0.753253					-0.749042	1.65669	1.05734	-3	-0.123059
631	Male	12 months	17.6386	1.24646	18 months	24.4998	1.38916	No seroconversion event	24 months	3.42903	0.535171	No seroconversion event	30 months	3.31197	0.520086	No seroconversion event	36 months	0.514025	-0.289016	No seroconversion event	At least 2 consecutive visits	Complete follow-up	No seroconversion or data missing	No conversion	No conversion	No conversion	No conversion	No conversion	No conversion	No conversion	No conversion					17.6386	24.4998	3.42903	3.31197	0.514025					1.24646	1.38916	0.535171	0.520086	-0.289016
632	Male	12 months	0.0791954	-1.1013	18 months	0.150357	-0.822876	No seroconversion event	24 months	32.5376	1.51239	Seroconversion event	30 months	8.60698	0.934851	No seroconversion event	36 months	3.50414	0.544582	No seroconversion event	At least 2 consecutive visits	Complete follow-up	Seroconversion observed	No conversion	Seroconversion	No conversion	No conversion	No conversion	Seroconversion	No conversion	No conversion					0.0791954	0.150357	32.5376	8.60698	3.50414					-1.1013	-0.822876	1.51239	0.934851	0.544582
633	Male	12 months	0.0966737	-1.01469	18 months	0.119206	-0.923701	No seroconversion event	24 months	1.64938	0.217321	No seroconversion event	30 months	0.867397	-0.061782	No seroconversion event	36 months	0.113029	-0.946811	No seroconversion event	At least 2 consecutive visits	Complete follow-up	No seroconversion or data missing	No conversion	No conversion	No conversion	No conversion	No conversion	No conversion	No conversion	No conversion					0.0966737	0.119206	1.64938	0.867397	0.113029					-1.01469	-0.923701	0.217321	-0.061782	-0.946811
634	Female	12 months	2.98392	0.474787	18 months	0.168891	-0.772392	No seroconversion event	24 months	3.69818	0.567988	No seroconversion event	30 months	1.61862	0.209146	No seroconversion event	36 months	0.259194	-0.586375	No seroconversion event	At least 2 consecutive visits	Complete follow-up	No seroconversion or data missing	No conversion	No conversion	No conversion	No conversion	No conversion	No conversion	No conversion	No conversion					2.98392	0.168891	3.69818	1.61862	0.259194					0.474787	-0.772392	0.567988	0.209146	-0.586375
635	Male	12 months	0.249073	-0.603674	18 months	0.177662	-0.750406	No seroconversion event	24 months	2.48781	0.395817	No seroconversion event	30 months	5.88064	0.769425	No seroconversion event	36 months	0.460235	-0.33702	No seroconversion event	At least 2 consecutive visits	Complete follow-up	No seroconversion or data missing	No conversion	No conversion	No conversion	No conversion	No conversion	No conversion	No conversion	No conversion					0.249073	0.177662	2.48781	5.88064	0.460235					-0.603674	-0.750406	0.395817	0.769425	-0.33702
636	Female	12 months	0.0966737	-1.01469	18 months	0.150357	-0.822876	No seroconversion event	24 months	1.9703	0.294532	No seroconversion event	30 months	6.57107	0.817636	No seroconversion event	36 months	0.22224	-0.653179	No seroconversion event	At least 2 consecutive visits	Complete follow-up	No seroconversion or data missing	No conversion	No conversion	No conversion	No conversion	No conversion	No conversion	No conversion	No conversion					0.0966737	0.150357	1.9703	6.57107	0.22224					-1.01469	-0.822876	0.294532	0.817636	-0.653179
637	Female	12 months	0.198997	-0.701154	18 months	0.255763	-0.592163	No seroconversion event	24 months	6900	3.83885	Seroconversion event	30 months	92.1006	1.96426	No seroconversion event	36 months	24.1384	1.38271	No seroconversion event	At least 2 consecutive visits	Complete follow-up	Seroconversion observed	No conversion	Seroconversion	No conversion	No conversion	No conversion	Seroconversion	No conversion	No conversion					0.198997	0.255763	6900	92.1006	24.1384					-0.701154	-0.592163	3.83885	1.96426	1.38271
638	Male	12 months	0.331532	-0.479475	18 months	0.202398	-0.693794	No seroconversion event	24 months	2.85351	0.455379	No seroconversion event	30 months	5.68681	0.754869	No seroconversion event	36 months	0.373665	-0.427518	No seroconversion event	At least 2 consecutive visits	Complete follow-up	No seroconversion or data missing	No conversion	No conversion	No conversion	No conversion	No conversion	No conversion	No conversion	No conversion					0.331532	0.202398	2.85351	5.68681	0.373665					-0.479475	-0.693794	0.455379	0.754869	-0.427518
639	Male	12 months	0.0526919	-1.27826	18 months	0.103475	-0.985166	No seroconversion event	24 months	118.402	2.07336	Seroconversion event	30 months	144.107	2.15868	No seroconversion event	36 months	10.1007	1.00435	No seroconversion event	At least 2 consecutive visits	Complete follow-up	Seroconversion observed	No conversion	Seroconversion	No conversion	No conversion	No conversion	Seroconversion	No conversion	No conversion					0.0526919	0.103475	118.402	144.107	10.1007					-1.27826	-0.985166	2.07336	2.15868	1.00435
640	Male	12 months	9.63739	0.983959	18 months	0.253504	-0.596015	No seroconversion event	24 months	21.0663	1.32359	Seroconversion event	30 months	5.07519	0.705452	No seroconversion event	36 months	0.577896	-0.23815	No seroconversion event	At least 2 consecutive visits	Complete follow-up	Seroconversion observed	No conversion	Seroconversion	No conversion	No conversion	No conversion	Seroconversion	No conversion	No conversion					9.63739	0.253504	21.0663	5.07519	0.577896					0.983959	-0.596015	1.32359	0.705452	-0.23815
641	Female	12 months	0.137751	-0.860904					24 months	4.65873	0.668268						36 months	12.1934	1.08612		No consecutive f/u visits	Incomplete follow-up	No seroconversion or data missing													0.137751		4.65873		12.1934					-0.860904		0.668268		1.08612
642	Male	12 months	1.65571	0.218985	18 months	0.242002	-0.616181	No seroconversion event	24 months	3.33682	0.523333	No seroconversion event	30 months	1.3151	0.11896	No seroconversion event	36 months	5.65064	0.752098	No seroconversion event	At least 2 consecutive visits	Complete follow-up	No seroconversion or data missing	No conversion	No conversion	No conversion	No conversion	No conversion	No conversion	No conversion	No conversion					1.65571	0.242002	3.33682	1.3151	5.65064					0.218985	-0.616181	0.523333	0.11896	0.752098
643	Male	12 months	1.29816	0.113327	18 months	0.0949785	-1.02237	No seroconversion event	24 months	2.48781	0.395817	No seroconversion event	30 months	3.17906	0.502298	No seroconversion event	36 months	9.15113	0.961475	No seroconversion event	At least 2 consecutive visits	Complete follow-up	No seroconversion or data missing	No conversion	No conversion	No conversion	No conversion	No conversion	No conversion	No conversion	No conversion					1.29816	0.0949785	2.48781	3.17906	9.15113					0.113327	-1.02237	0.395817	0.502298	0.961475
644	Male	12 months	2.37416	0.37551	18 months	0.258008	-0.588367	No seroconversion event	24 months	1.7814	0.250763	No seroconversion event	30 months	0.0704925	-1.15186	No seroconversion event	36 months	4.2005	0.623301	No seroconversion event	At least 2 consecutive visits	Complete follow-up	No seroconversion or data missing	No conversion	No conversion	No conversion	No conversion	No conversion	No conversion	No conversion	No conversion					2.37416	0.258008	1.7814	0.0704925	4.2005					0.37551	-0.588367	0.250763	-1.15186	0.623301
645	Male	12 months	0.461621	-0.335714	18 months	0.93916	-0.0272605	No seroconversion event	24 months	1.36661	0.135644	No seroconversion event	30 months	0.849276	-0.0709514	No seroconversion event	36 months	3.59886	0.556165	No seroconversion event	At least 2 consecutive visits	Complete follow-up	No seroconversion or data missing	No conversion	No conversion	No conversion	No conversion	No conversion	No conversion	No conversion	No conversion					0.461621	0.93916	1.36661	0.849276	3.59886					-0.335714	-0.0272605	0.135644	-0.0709514	0.556165
646	Female	12 months	0.161467	-0.791916	18 months	54.8669	1.73931	Seroconversion event	24 months	6.75571	0.829671	No seroconversion event	30 months	0.001	-3	No seroconversion event	36 months	2.46823	0.392385	No seroconversion event	At least 2 consecutive visits	Complete follow-up	Seroconversion observed	Seroconversion	No conversion	No conversion	No conversion	Seroconversion	No conversion	No conversion	No conversion					0.161467	54.8669	6.75571	0.001	2.46823					-0.791916	1.73931	0.829671	-3	0.392385
647	Female	12 months	1.99762	0.300512	18 months	18.2444	1.26113	Seroconversion event	24 months	2.90072	0.462506	No seroconversion event	30 months	7.50011	0.875068	No seroconversion event	36 months	3.63898	0.560979	No seroconversion event	At least 2 consecutive visits	Complete follow-up	Seroconversion observed	Seroconversion	No conversion	No conversion	No conversion	Seroconversion	No conversion	No conversion	No conversion					1.99762	18.2444	2.90072	7.50011	3.63898					0.300512	1.26113	0.462506	0.875068	0.560979
648	Female	12 months	0.30747	-0.512198	18 months	0.641428	-0.192852	No seroconversion event	24 months	1.78075	0.250602	No seroconversion event	30 months	2.66706	0.426033	No seroconversion event	36 months	2.30234	0.36217	No seroconversion event	At least 2 consecutive visits	Complete follow-up	No seroconversion or data missing	No conversion	No conversion	No conversion	No conversion	No conversion	No conversion	No conversion	No conversion					0.30747	0.641428	1.78075	2.66706	2.30234					-0.512198	-0.192852	0.250602	0.426033	0.36217
649	Male	12 months	1.16264	0.065444	18 months	0.246646	-0.607926	No seroconversion event	24 months	4.08366	0.61105	No seroconversion event	30 months	0.742141	-0.129514	No seroconversion event	36 months	5.53988	0.7435	No seroconversion event	At least 2 consecutive visits	Complete follow-up	No seroconversion or data missing	No conversion	No conversion	No conversion	No conversion	No conversion	No conversion	No conversion	No conversion					1.16264	0.246646	4.08366	0.742141	5.53988					0.065444	-0.607926	0.611049	-0.129514	0.7435
650	Male	12 months	1.72787	0.237512	18 months	3.27149	0.514745	No seroconversion event	24 months	8.09149	0.908029	No seroconversion event	30 months	17.5066	1.2432	No seroconversion event	36 months	22.0674	1.34375	No seroconversion event	At least 2 consecutive visits	Complete follow-up	No seroconversion or data missing	No conversion	No conversion	No conversion	No conversion	No conversion	No conversion	No conversion	No conversion					1.72787	3.27149	8.09149	17.5066	22.0674					0.237512	0.514745	0.908029	1.2432	1.34375
651	Male	12 months	1.18598	0.0740762	18 months	5.97762	0.776528		24 months	4.15999	0.619092						36 months	2.62856	0.419719		At least 2 consecutive visits	Incomplete follow-up	No seroconversion or data missing	No conversion	No conversion			No conversion	No conversion							1.18598	5.97762	4.15999		2.62856					0.0740762	0.776528	0.619092		0.419719
652	Male	12 months	0.363956	-0.438951	18 months	3.00212	0.477429	No seroconversion event	24 months	3.23084	0.509315	No seroconversion event	30 months	8.40539	0.924558	No seroconversion event	36 months	5.32225	0.726095	No seroconversion event	At least 2 consecutive visits	Complete follow-up	No seroconversion or data missing	No conversion	No conversion	No conversion	No conversion	No conversion	No conversion	No conversion	No conversion					0.363956	3.00212	3.23084	8.40539	5.32225					-0.438951	0.477429	0.509315	0.924558	0.726095
653	Male	12 months	2.55331	0.407103					24 months	1.3534	0.131426		30 months	5.73783	0.758748		36 months	6.25996	0.796571		At least 2 consecutive visits	Incomplete follow-up	No seroconversion or data missing			No conversion	No conversion			No conversion	No conversion					2.55331		1.3534	5.73783	6.25996					0.407103		0.131426	0.758748	0.796571
654	Female	12 months	1.96534	0.293438	18 months	2.43032	0.385664										36 months	7.24829	0.860235		At least 2 consecutive visits	Incomplete follow-up	No seroconversion or data missing	No conversion				No conversion								1.96534	2.43032			7.24829					0.293438	0.385664			0.860235
655	Male	12 months	1.18598	0.0740762					24 months	6.03414	0.780615		30 months	5.42722	0.734578		36 months	6.47051	0.810938		At least 2 consecutive visits	Incomplete follow-up	No seroconversion or data missing			No conversion	No conversion			No conversion	No conversion					1.18598		6.03414	5.42722	6.47051					0.0740762		0.780615	0.734578	0.810938
656	Male	12 months	22.2597	1.34752	18 months	20.0374	1.30184	No seroconversion event	24 months	8.47513	0.928146	No seroconversion event	30 months	3.39487	0.530823	No seroconversion event	36 months	9.59656	0.982115	No seroconversion event	At least 2 consecutive visits	Complete follow-up	No seroconversion or data missing	No conversion	No conversion	No conversion	No conversion	No conversion	No conversion	No conversion	No conversion					22.2597	20.0374	8.47513	3.39487	9.59656					1.34752	1.30184	0.928146	0.530823	0.982115
657	Female	12 months	1.61879	0.20919	18 months	1.57856	0.19826	No seroconversion event	24 months	3.23084	0.509315	No seroconversion event	30 months	0.450111	-0.34668	No seroconversion event	36 months	3.90129	0.591208	No seroconversion event	At least 2 consecutive visits	Complete follow-up	No seroconversion or data missing	No conversion	No conversion	No conversion	No conversion	No conversion	No conversion	No conversion	No conversion					1.61879	1.57856	3.23084	0.450111	3.90129					0.20919	0.19826	0.509315	-0.34668	0.591208
658	Male	12 months	0.658592	-0.181384	18 months	2.16233	0.334923	No seroconversion event	24 months	3.15082	0.498424	No seroconversion event	30 months	1.3151	0.11896	No seroconversion event	36 months	5.32225	0.726095	No seroconversion event	At least 2 consecutive visits	Complete follow-up	No seroconversion or data missing	No conversion	No conversion	No conversion	No conversion	No conversion	No conversion	No conversion	No conversion					0.658592	2.16233	3.15082	1.3151	5.32225					-0.181384	0.334923	0.498424	0.11896	0.726095
659	Male	12 months	14.0362	1.14725	18 months	2.00292	0.301663	No seroconversion event	24 months	6.43764	0.808726	No seroconversion event	30 months	1.19793	0.0784314	No seroconversion event	36 months	10.5511	1.0233	Seroconversion event	At least 2 consecutive visits	Complete follow-up	Seroconversion observed	No conversion	No conversion	No conversion	Seroconversion	No conversion	No conversion	No conversion	Seroconversion					14.0362	2.00292	6.43764	1.19793	10.5511					1.14725	0.301663	0.808726	0.0784314	1.0233
660	Female	12 months	27.4295	1.43822	18 months	2.75801	0.440596	No seroconversion event	24 months	3.61004	0.557512	No seroconversion event	30 months	1.1741	0.0697045	No seroconversion event	36 months	9.16114	0.961949	No seroconversion event	At least 2 consecutive visits	Complete follow-up	No seroconversion or data missing	No conversion	No conversion	No conversion	No conversion	No conversion	No conversion	No conversion	No conversion					27.4295	2.75801	3.61004	1.1741	9.16114					1.43822	0.440596	0.557512	0.0697045	0.961949
661	Female	12 months	0.907351	-0.0422245	18 months	0.766224	-0.115644	No seroconversion event	24 months	5.00722	0.699597	No seroconversion event	30 months	0.120471	-0.919119	No seroconversion event	36 months	0.539809	-0.26776	No seroconversion event	At least 2 consecutive visits	Complete follow-up	No seroconversion or data missing	No conversion	No conversion	No conversion	No conversion	No conversion	No conversion	No conversion	No conversion					0.907351	0.766224	5.00722	0.120471	0.539809					-0.0422245	-0.115644	0.699597	-0.919119	-0.26776
662	Female	12 months	5.15011	0.711817	18 months	0.50557	-0.296219	No seroconversion event	24 months	2.72431	0.435257	No seroconversion event	30 months	1.74086	0.240764	No seroconversion event	36 months	7.05645	0.848586	No seroconversion event	At least 2 consecutive visits	Complete follow-up	No seroconversion or data missing	No conversion	No conversion	No conversion	No conversion	No conversion	No conversion	No conversion	No conversion					5.15011	0.50557	2.72431	1.74086	7.05645					0.711817	-0.296219	0.435257	0.240764	0.848586
663	Male	12 months	12.2261	1.08729	18 months	3.38847	0.530004	No seroconversion event	24 months	61.4845	1.78877	Seroconversion event	30 months	8.55046	0.931989	No seroconversion event	36 months	24.7166	1.39299	No seroconversion event	At least 2 consecutive visits	Complete follow-up	Seroconversion observed	No conversion	Seroconversion	No conversion	No conversion	No conversion	Seroconversion	No conversion	No conversion					12.2261	3.38847	61.4845	8.55046	24.7166					1.08729	0.530004	1.78877	0.931989	1.39299
664	Male	12 months	10.6391	1.02691	18 months	1.43645	0.15729														At least 2 consecutive visits	Incomplete follow-up	No seroconversion or data missing	No conversion				No conversion								10.6391	1.43645								1.02691	0.15729
665	Male	12 months	11.8188	1.07257	18 months	46.109	1.66379	No seroconversion event	24 months	7.48822	0.874379	No seroconversion event	30 months	9.90357	0.995792	No seroconversion event	36 months	30.5015	1.48432	No seroconversion event	At least 2 consecutive visits	Complete follow-up	No seroconversion or data missing	No conversion	No conversion	No conversion	No conversion	No conversion	No conversion	No conversion	No conversion					11.8188	46.109	7.48822	9.90357	30.5015					1.07257	1.66379	0.874379	0.995792	1.48432
666	Male	12 months	2.4379	0.387016	18 months	1.29342	0.111739	No seroconversion event	24 months	2.72431	0.435257	No seroconversion event	30 months	4.99407	0.698455	No seroconversion event	36 months	6.6381	0.822044	No seroconversion event	At least 2 consecutive visits	Complete follow-up	No seroconversion or data missing	No conversion	No conversion	No conversion	No conversion	No conversion	No conversion	No conversion	No conversion					2.4379	1.29342	2.72431	4.99407	6.6381					0.387016	0.111739	0.435257	0.698455	0.822044
667	Male	12 months	6.06093	0.782539	18 months	2.98017	0.474241	No seroconversion event	24 months	10.408	1.01737	No seroconversion event	30 months	4.11706	0.614587	No seroconversion event	36 months	10.1007	1.00435	No seroconversion event	At least 2 consecutive visits	Complete follow-up	No seroconversion or data missing	No conversion	No conversion	No conversion	No conversion	No conversion	No conversion	No conversion	No conversion					6.06093	2.98017	10.408	4.11706	10.1007					0.78254	0.474241	1.01737	0.614587	1.00435
668	Female	12 months	4.95288	0.694858	18 months	1.75336	0.24387	No seroconversion event	24 months	1.45154	0.161829	No seroconversion event	30 months	32.8366	1.51636	Seroconversion event	36 months	8.01116	0.903695	No seroconversion event	At least 2 consecutive visits	Complete follow-up	Seroconversion observed	No conversion	No conversion	Seroconversion	No conversion	No conversion	No conversion	Seroconversion	No conversion					4.95288	1.75336	1.45154	32.8366	8.01116					0.694858	0.24387	0.161829	1.51636	0.903695
669	Female	12 months	9.83385	0.992723	18 months	0.575163	-0.240209	No seroconversion event	24 months	7.93408	0.899496	No seroconversion event	30 months	3.3669	0.52723	No seroconversion event	36 months	0.852818	-0.0691434	No seroconversion event	At least 2 consecutive visits	Complete follow-up	No seroconversion or data missing	No conversion	No conversion	No conversion	No conversion	No conversion	No conversion	No conversion	No conversion					9.83385	0.575163	7.93408	3.3669	0.852818					0.992723	-0.240209	0.899496	0.52723	-0.0691434
670	Female	12 months	7.76814	0.890317	18 months	2.92622	0.466307	No seroconversion event	24 months	2.5386	0.404593	No seroconversion event	30 months	1.60349	0.205067	No seroconversion event	36 months	6.95314	0.842181	No seroconversion event	At least 2 consecutive visits	Complete follow-up	No seroconversion or data missing	No conversion	No conversion	No conversion	No conversion	No conversion	No conversion	No conversion	No conversion					7.76814	2.92622	2.5386	1.60349	6.95314					0.890317	0.466307	0.404593	0.205067	0.842181
671	Male	12 months	4.95288	0.694858	18 months	1.34234	0.127863	No seroconversion event	24 months	0.965427	-0.0152807	No seroconversion event	30 months	2.2281	0.347934	No seroconversion event	36 months	10.3488	1.01489	Seroconversion event	At least 2 consecutive visits	Complete follow-up	Seroconversion observed	No conversion	No conversion	No conversion	Seroconversion	No conversion	No conversion	No conversion	Seroconversion					4.95288	1.34234	0.965427	2.2281	10.3488					0.694858	0.127863	-0.0152807	0.347934	1.01489
672	Female	12 months	9.35038	0.970829	18 months	2.8439	0.453914	No seroconversion event	24 months	1.21803	0.0856576	No seroconversion event	30 months	0.977894	-0.00970821	No seroconversion event	36 months	9.46958	0.976331	No seroconversion event	At least 2 consecutive visits	Complete follow-up	No seroconversion or data missing	No conversion	No conversion	No conversion	No conversion	No conversion	No conversion	No conversion	No conversion					9.35038	2.8439	1.21803	0.977894	9.46958					0.970829	0.453914	0.0856576	-0.00970821	0.976331
673	Male	12 months	12.525	1.09778	18 months	1.81382	0.258594	No seroconversion event	24 months	3.82215	0.582308	No seroconversion event	30 months	11.1422	1.04697	No seroconversion event	36 months	13.3806	1.12647	No seroconversion event	At least 2 consecutive visits	Complete follow-up	No seroconversion or data missing	No conversion	No conversion	No conversion	No conversion	No conversion	No conversion	No conversion	No conversion					12.525	1.81382	3.82215	11.1422	13.3806					1.09778	0.258594	0.582308	1.04697	1.12647
674	Female	12 months	3.60849	0.557326	18 months	0.834316	-0.0786696	No seroconversion event	24 months	0.411457	-0.385675	No seroconversion event	30 months	8.60698	0.934851	No seroconversion event	36 months	2.01782	0.304882	No seroconversion event	At least 2 consecutive visits	Complete follow-up	No seroconversion or data missing	No conversion	No conversion	No conversion	No conversion	No conversion	No conversion	No conversion	No conversion					3.60849	0.834316	0.411457	8.60698	2.01782					0.557326	-0.0786696	-0.385675	0.934851	0.304882
675	Male	12 months	1.45301	0.162267	18 months	0.332995	-0.477562	No seroconversion event	24 months	0.726182	-0.138955	No seroconversion event	30 months	4.293	0.632761	No seroconversion event	36 months	2.52055	0.401495	No seroconversion event	At least 2 consecutive visits	Complete follow-up	No seroconversion or data missing	No conversion	No conversion	No conversion	No conversion	No conversion	No conversion	No conversion	No conversion					1.45301	0.332995	0.726182	4.293	2.52055					0.162267	-0.477562	-0.138955	0.632761	0.401495
676	Female	12 months	7.48018	0.873912	18 months	0.834316	-0.0786696	No seroconversion event	24 months	0.726182	-0.138955	No seroconversion event	30 months	5.00433	0.699346	No seroconversion event	36 months	12.4383	1.09476	No seroconversion event	At least 2 consecutive visits	Complete follow-up	No seroconversion or data missing	No conversion	No conversion	No conversion	No conversion	No conversion	No conversion	No conversion	No conversion					7.48018	0.834316	0.726182	5.00433	12.4383					0.873912	-0.0786696	-0.138955	0.699346	1.09476
677	Female	12 months	14.1266	1.15004	18 months	3.16358	0.500179	No seroconversion event	24 months	1.57852	0.198251	No seroconversion event	30 months	10.6573	1.02765	Seroconversion event	36 months	1308.58	3.1168	No seroconversion event	At least 2 consecutive visits	Complete follow-up	Seroconversion observed	No conversion	No conversion	Seroconversion	No conversion	No conversion	No conversion	Seroconversion	Seroconversion					14.1266	3.16358	1.57852	10.6573	1308.58					1.15004	0.500179	0.198251	1.02765	3.1168
678	Male	12 months	3.34591	0.524514					24 months	1.42962	0.15522		30 months	5.00433	0.699346		36 months	0.001	-3		At least 2 consecutive visits	Incomplete follow-up	No seroconversion or data missing			No conversion	No conversion			No conversion	No conversion					3.34591		1.42962	5.00433	0.001					0.524514		0.15522	0.699346	-3
679	Female	12 months	5.26689	0.721554	18 months	4.02723	0.605006	No seroconversion event	24 months	10.0733	1.00317	No seroconversion event	30 months	9.65644	0.984817	No seroconversion event	36 months	11.9444	1.07716	No seroconversion event	At least 2 consecutive visits	Complete follow-up	No seroconversion or data missing	No conversion	No conversion	No conversion	No conversion	No conversion	No conversion	No conversion	No conversion					5.26689	4.02723	10.0733	9.65644	11.9444					0.721554	0.605006	1.00317	0.984817	1.07716
680	Female	12 months	5.23003	0.718504	18 months	24.3879	1.38718	Seroconversion event	24 months	15.3397	1.18582	No seroconversion event	30 months	18.3774	1.26429	No seroconversion event	36 months	5.06349	0.70445	No seroconversion event	At least 2 consecutive visits	Complete follow-up	Seroconversion observed	Seroconversion	No conversion	No conversion	No conversion	Seroconversion	No conversion	No conversion	No conversion					5.23003	24.3879	15.3397	18.3774	5.06349					0.718504	1.38718	1.18582	1.26429	0.70445
681	Female	12 months	5.72734	0.757953	18 months	3.48495	0.542197	No seroconversion event	24 months	53.696	1.72994	Seroconversion event	30 months	14.7416	1.16854	No seroconversion event	36 months	22.7079	1.35618	No seroconversion event	At least 2 consecutive visits	Complete follow-up	Seroconversion observed	No conversion	Seroconversion	No conversion	No conversion	No conversion	Seroconversion	No conversion	No conversion					5.72734	3.48495	53.696	14.7416	22.7079					0.757953	0.542197	1.72994	1.16854	1.35618
682	Female	12 months	3.89946	0.591005	18 months	3.60286	0.556647	No seroconversion event	24 months	35.4519	1.54964	Seroconversion event	30 months	26.5492	1.42405	No seroconversion event	36 months	104.739	2.02011	No seroconversion event	At least 2 consecutive visits	Complete follow-up	Seroconversion observed	No conversion	Seroconversion	No conversion	No conversion	No conversion	Seroconversion	No conversion	No conversion					3.89946	3.60286	35.452	26.5492	104.739					0.591005	0.556647	1.54964	1.42405	2.02011
683	Male	12 months	11.4006	1.05693	18 months	2.20791	0.343982	No seroconversion event	24 months	11.3894	1.0565	Seroconversion event	30 months	1.1741	0.0697045	No seroconversion event	36 months	19.5587	1.29134	Seroconversion event	At least 2 consecutive visits	Complete follow-up	Seroconversion observed	No conversion	Seroconversion	No conversion	Seroconversion	No conversion	Seroconversion	No conversion	Seroconversion					11.4006	2.20791	11.3894	1.1741	19.5587					1.05693	0.343982	1.0565	0.0697045	1.29134
684	Male	12 months	0.001	-3	18 months	1.08206	0.0342508	No seroconversion event	24 months	1.3534	0.131426	No seroconversion event	30 months	7.49666	0.874868	No seroconversion event	36 months	4.22792	0.626126	No seroconversion event	At least 2 consecutive visits	Complete follow-up	No seroconversion or data missing	No conversion	No conversion	No conversion	No conversion	No conversion	No conversion	No conversion	No conversion					0.001	1.08206	1.3534	7.49666	4.22792					-3	0.0342508	0.131426	0.874868	0.626126
685	Female	12 months	2.81596	0.449626	18 months	0.406046	-0.391425	No seroconversion event	24 months	1.57852	0.198251	No seroconversion event	30 months	9.65644	0.984817	No seroconversion event	36 months	12.4383	1.09476	No seroconversion event	At least 2 consecutive visits	Complete follow-up	No seroconversion or data missing	No conversion	No conversion	No conversion	No conversion	No conversion	No conversion	No conversion	No conversion					2.81596	0.406046	1.57852	9.65644	12.4383					0.449626	-0.391425	0.198251	0.984817	1.09476
686	Female	12 months	1.66294	0.220876	18 months	2.61447	0.417383	No seroconversion event	24 months	0.726182	-0.138955	No seroconversion event	30 months	6.30659	0.799795	No seroconversion event	36 months	3.67414	0.565156	No seroconversion event	At least 2 consecutive visits	Complete follow-up	No seroconversion or data missing	No conversion	No conversion	No conversion	No conversion	No conversion	No conversion	No conversion	No conversion					1.66294	2.61447	0.726182	6.30659	3.67414					0.220876	0.417383	-0.138955	0.799795	0.565156
687	Male	12 months	2.26496	0.35506	18 months	3.39806	0.531231	No seroconversion event	24 months	3.15562	0.499085	No seroconversion event	30 months	6.91318	0.839678	No seroconversion event	36 months	10.0348	1.00151	No seroconversion event	At least 2 consecutive visits	Complete follow-up	No seroconversion or data missing	No conversion	No conversion	No conversion	No conversion	No conversion	No conversion	No conversion	No conversion					2.26496	3.39806	3.15562	6.91318	10.0348					0.35506	0.531231	0.499085	0.839678	1.00151
688	Male	12 months	3.85161	0.585642																	No consecutive f/u visits	Incomplete follow-up	No seroconversion or data missing													3.85161									0.585642
689	Male	12 months	3.6042	0.556808	18 months	0.54579	-0.262974	No seroconversion event	24 months	4.29784	0.633251	No seroconversion event	30 months	16.4004	1.21485	No seroconversion event	36 months	15.7288	1.19669	No seroconversion event	At least 2 consecutive visits	Complete follow-up	No seroconversion or data missing	No conversion	No conversion	No conversion	No conversion	No conversion	No conversion	No conversion	No conversion					3.6042	0.54579	4.29784	16.4004	15.7288					0.556808	-0.262974	0.633251	1.21485	1.19669
690	Female	12 months	3.44847	0.537626	18 months	0.756187	-0.121371	No seroconversion event	24 months	0.888536	-0.0513251	No seroconversion event	30 months	2.66706	0.426033	No seroconversion event	36 months	10.3544	1.01512	No seroconversion event	At least 2 consecutive visits	Complete follow-up	No seroconversion or data missing	No conversion	No conversion	No conversion	No conversion	No conversion	No conversion	No conversion	No conversion					3.44847	0.756187	0.888536	2.66706	10.3544					0.537626	-0.121371	-0.0513251	0.426033	1.01512
691	Male	12 months	2.81596	0.449626	18 months	84.838	1.92859	Seroconversion event	24 months	3.74925	0.573945	No seroconversion event	30 months	13.4422	1.12847	No seroconversion event	36 months	14.6997	1.16731	No seroconversion event	At least 2 consecutive visits	Complete follow-up	Seroconversion observed	Seroconversion	No conversion	No conversion	No conversion	Seroconversion	No conversion	No conversion	No conversion					2.81596	84.838	3.74925	13.4422	14.6997					0.449626	1.92859	0.573945	1.12847	1.16731
692	Female	12 months	2.99983	0.477097	18 months	0.528159	-0.277235	No seroconversion event	24 months	2.54849	0.406284	No seroconversion event	30 months	0.360209	-0.443445	No seroconversion event	36 months	6.46382	0.810489	No seroconversion event	At least 2 consecutive visits	Complete follow-up	No seroconversion or data missing	No conversion	No conversion	No conversion	No conversion	No conversion	No conversion	No conversion	No conversion					2.99983	0.528159	2.54849	0.360209	6.46382					0.477097	-0.277235	0.406284	-0.443445	0.810489
693	Female	12 months	3.65483	0.562867	18 months	0.54579	-0.262974	No seroconversion event	24 months	3.57814	0.553657	No seroconversion event	30 months	8.0604	0.906357	No seroconversion event	36 months	18.8785	1.27597	No seroconversion event	At least 2 consecutive visits	Complete follow-up	No seroconversion or data missing	No conversion	No conversion	No conversion	No conversion	No conversion	No conversion	No conversion	No conversion					3.65483	0.54579	3.57814	8.0604	18.8785					0.562867	-0.262974	0.553657	0.906357	1.27597
694	Male	12 months	2.41285	0.38253	18 months	5.37434	0.730325	No seroconversion event	24 months	6.09581	0.785031	No seroconversion event	30 months	14.3142	1.15577	No seroconversion event	36 months	21.802	1.3385	No seroconversion event	At least 2 consecutive visits	Complete follow-up	No seroconversion or data missing	No conversion	No conversion	No conversion	No conversion	No conversion	No conversion	No conversion	No conversion					2.41285	5.37434	6.09581	14.3142	21.802					0.38253	0.730325	0.785031	1.15577	1.3385
695	Male	12 months	15.9309	1.20224																	No consecutive f/u visits	Incomplete follow-up	No seroconversion or data missing													15.9309									1.20224
696	Female	12 months	5.19295	0.715414	18 months	0.638603	-0.194769	No seroconversion event	24 months	6.29666	0.79911	No seroconversion event	30 months	0.742141	-0.129514	No seroconversion event	36 months	21.0231	1.3227	Seroconversion event	At least 2 consecutive visits	Complete follow-up	Seroconversion observed	No conversion	No conversion	No conversion	Seroconversion	No conversion	No conversion	No conversion	Seroconversion					5.19295	0.638603	6.29666	0.742141	21.0231					0.715414	-0.194769	0.79911	-0.129514	1.3227
697	Female	12 months	3.23087	0.509319	18 months	0.276069	-0.558982	No seroconversion event	24 months	1.53412	0.185859	No seroconversion event	30 months	9.13844	0.960872	No seroconversion event	36 months	0.805448	-0.0939624	No seroconversion event	At least 2 consecutive visits	Complete follow-up	No seroconversion or data missing	No conversion	No conversion	No conversion	No conversion	No conversion	No conversion	No conversion	No conversion					3.23087	0.276069	1.53412	9.13844	0.805448					0.509319	-0.558982	0.185859	0.960872	-0.0939624
698	Male	12 months	3.059	0.485579	18 months	0.251789	-0.598963	No seroconversion event	24 months	2.32369	0.366179	No seroconversion event	30 months	14.7416	1.16854	Seroconversion event	36 months	7.24829	0.860235	No seroconversion event	At least 2 consecutive visits	Complete follow-up	Seroconversion observed	No conversion	No conversion	Seroconversion	No conversion	No conversion	No conversion	Seroconversion	No conversion					3.059	0.251789	2.32369	14.7416	7.24829					0.485579	-0.598963	0.366179	1.16854	0.860235
699	Male	12 months	2.26496	0.35506	18 months	0.321981	-0.49217	No seroconversion event	24 months	2.82909	0.451647	No seroconversion event	30 months	33.4883	1.52489	Seroconversion event	36 months	14.0051	1.14629	No seroconversion event	At least 2 consecutive visits	Complete follow-up	Seroconversion observed	No conversion	No conversion	Seroconversion	No conversion	No conversion	No conversion	Seroconversion	No conversion					2.26496	0.321981	2.82909	33.4883	14.0051					0.35506	-0.49217	0.451647	1.52489	1.14629
700	Male	12 months	7.14982	0.854295	18 months	0.482863	-0.316176		24 months	3.57814	0.553657										At least 2 consecutive visits	Incomplete follow-up	No seroconversion or data missing	No conversion	No conversion			No conversion	No conversion							7.14982	0.482863	3.57814							0.854295	-0.316176	0.553657
701	Male	12 months	4.52321	0.655447	18 months	1.02474	0.0106144	No seroconversion event	24 months	1.82262	0.260696	No seroconversion event	30 months	0.129525	-0.887647	No seroconversion event	36 months	5.84146	0.766522	No seroconversion event	At least 2 consecutive visits	Complete follow-up	No seroconversion or data missing	No conversion	No conversion	No conversion	No conversion	No conversion	No conversion	No conversion	No conversion					4.52321	1.02474	1.82262	0.129525	5.84146					0.655447	0.0106144	0.260696	-0.887647	0.766522
702	Male	12 months	1.66294	0.220876	18 months	0.171191	-0.766518	No seroconversion event	24 months	2.54849	0.406284	No seroconversion event	30 months	2.20428	0.343266	No seroconversion event	36 months	1.58124	0.198997	No seroconversion event	At least 2 consecutive visits	Complete follow-up	No seroconversion or data missing	No conversion	No conversion	No conversion	No conversion	No conversion	No conversion	No conversion	No conversion					1.66294	0.171191	2.54849	2.20428	1.58124					0.220876	-0.766518	0.406284	0.343266	0.198997
703	Male	12 months	7.14982	0.854295	18 months	73.0354	1.86353	Seroconversion event	24 months	6.49334	0.812468	No seroconversion event	30 months	20.9164	1.32049	No seroconversion event	36 months	14.4099	1.15866	No seroconversion event	At least 2 consecutive visits	Complete follow-up	Seroconversion observed	Seroconversion	No conversion	No conversion	No conversion	Seroconversion	No conversion	No conversion	No conversion					7.14982	73.0354	6.49334	20.9164	14.4099					0.854295	1.86353	0.812468	1.32049	1.15866
704	Female	12 months	2.26496	0.35506	18 months	0.239248	-0.621152	No seroconversion event	24 months	2.54849	0.406284	No seroconversion event	30 months	6.13574	0.787867	No seroconversion event	36 months	8.34911	0.92164	No seroconversion event	At least 2 consecutive visits	Complete follow-up	No seroconversion or data missing	No conversion	No conversion	No conversion	No conversion	No conversion	No conversion	No conversion	No conversion					2.26496	0.239248	2.54849	6.13574	8.34911					0.35506	-0.621152	0.406284	0.787867	0.92164
705	Male	12 months	1.07587	0.0317617	18 months	0.001	-3	No seroconversion event	24 months	3.19559	0.504551	No seroconversion event	30 months	0.483799	-0.315335	No seroconversion event	36 months	2.4417	0.387691	No seroconversion event	At least 2 consecutive visits	Complete follow-up	No seroconversion or data missing	No conversion	No conversion	No conversion	No conversion	No conversion	No conversion	No conversion	No conversion					1.07587	0.001	3.19559	0.483799	2.4417					0.0317617	-3	0.50455	-0.315335	0.387691
706	Male	12 months	2.33991	0.369199	18 months	0.55451	-0.25609	No seroconversion event	24 months	3.28004	0.515878	No seroconversion event	30 months	0.553892	-0.256575	No seroconversion event	36 months	17.5886	1.24523	Seroconversion event	At least 2 consecutive visits	Complete follow-up	Seroconversion observed	No conversion	No conversion	No conversion	Seroconversion	No conversion	No conversion	No conversion	Seroconversion					2.33991	0.55451	3.28004	0.553892	17.5886					0.369199	-0.25609	0.515878	-0.256575	1.24523
707	Male	12 months	2.02598	0.306635	18 months	0.264055	-0.578306	No seroconversion event	24 months	0.943879	-0.0250837	No seroconversion event	30 months	0.252362	-0.597975	No seroconversion event	36 months	3.4307	0.535383	No seroconversion event	At least 2 consecutive visits	Complete follow-up	No seroconversion or data missing	No conversion	No conversion	No conversion	No conversion	No conversion	No conversion	No conversion	No conversion					2.02598	0.264055	0.943879	0.252362	3.4307					0.306635	-0.578306	-0.0250837	-0.597975	0.535383
708	Female	12 months	2.48393	0.39514	18 months	0.510259	-0.29221	No seroconversion event	24 months	5.95227	0.774683	No seroconversion event	30 months	0.129525	-0.887647	No seroconversion event	36 months	0.581608	-0.23537	No seroconversion event	At least 2 consecutive visits	Complete follow-up	No seroconversion or data missing	No conversion	No conversion	No conversion	No conversion	No conversion	No conversion	No conversion	No conversion					2.48393	0.510259	5.95227	0.129525	0.581608					0.39514	-0.29221	0.774683	-0.887647	-0.23537
709	Female	12 months	25.2988	1.4031	18 months	15.6652	1.19494	No seroconversion event	24 months	4.33682	0.637171	No seroconversion event	30 months	14.0842	1.14873	No seroconversion event	36 months	17.7096	1.24821	No seroconversion event	At least 2 consecutive visits	Complete follow-up	No seroconversion or data missing	No conversion	No conversion	No conversion	No conversion	No conversion	No conversion	No conversion	No conversion					25.2988	15.6652	4.33682	14.0842	17.7096					1.4031	1.19494	0.637171	1.14873	1.24821
710	Female	12 months	5.62397	0.750043	18 months	36.4194	1.56133	Seroconversion event	24 months	40.7512	1.61014	No seroconversion event	30 months	124.668	2.09575	No seroconversion event	36 months	1817.16	3.25939	No seroconversion event	At least 2 consecutive visits	Complete follow-up	Seroconversion observed	Seroconversion	No conversion	No conversion	No conversion	Seroconversion	No conversion	No conversion	Seroconversion					5.62397	36.4194	40.7512	124.668	1817.16					0.750043	1.56133	1.61014	2.09575	3.25939
711	Male	12 months	3.75433	0.574532	18 months	0.454748	-0.342229	No seroconversion event	24 months	2.76074	0.441025	No seroconversion event	30 months	0.193638	-0.713009	No seroconversion event	36 months	6.05259	0.781941	No seroconversion event	At least 2 consecutive visits	Complete follow-up	No seroconversion or data missing	No conversion	No conversion	No conversion	No conversion	No conversion	No conversion	No conversion	No conversion					3.75433	0.454748	2.76074	0.193638	6.05259					0.574532	-0.342229	0.441025	-0.713009	0.781941
712	Female	12 months	3.34119	0.523902	18 months	0.435563	-0.360949	No seroconversion event	24 months	1.31973	0.120485	No seroconversion event	30 months	0.146236	-0.834947	No seroconversion event	36 months	17.4672	1.24222	Seroconversion event	At least 2 consecutive visits	Complete follow-up	Seroconversion observed	No conversion	No conversion	No conversion	Seroconversion	No conversion	No conversion	No conversion	Seroconversion					3.34119	0.435563	1.31973	0.146236	17.4672					0.523902	-0.360949	0.120485	-0.834947	1.24222
713	Male	12 months	39.9145	1.60113	18 months	15.5637	1.19211	No seroconversion event	24 months	19.0875	1.28075	No seroconversion event	30 months	4.56186	0.659142	No seroconversion event	36 months	14.5435	1.16267	No seroconversion event	At least 2 consecutive visits	Complete follow-up	No seroconversion or data missing	No conversion	No conversion	No conversion	No conversion	No conversion	No conversion	No conversion	No conversion					39.9145	15.5637	19.0875	4.56186	14.5435					1.60113	1.19211	1.28075	0.659142	1.16267
714	Female	12 months	10.853	1.03555	18 months	3.96918	0.598701		24 months	19.5638	1.29145		30 months	4.95625	0.695153						At least 2 consecutive visits	Incomplete follow-up	Seroconversion observed	No conversion	Seroconversion	No conversion		No conversion	Seroconversion	No conversion						10.853	3.96918	19.5638	4.95625						1.03555	0.598701	1.29145	0.695153
715	Female	12 months	3.6042	0.556808	18 months	0.717967	-0.143896	No seroconversion event	24 months	4.12965	0.615914	No seroconversion event	30 months	0.0316091	-1.50019	No seroconversion event	36 months	5.47888	0.738692	No seroconversion event	At least 2 consecutive visits	Complete follow-up	No seroconversion or data missing	No conversion	No conversion	No conversion	No conversion	No conversion	No conversion	No conversion	No conversion					3.6042	0.717967	4.12965	0.0316091	5.47888					0.556808	-0.143896	0.615914	-1.50019	0.738692
716	Male	12 months	18.4257	1.26542	18 months	0.563169	-0.249361	No seroconversion event	24 months	3.34107	0.523886	No seroconversion event	30 months	0.565336	-0.247693	No seroconversion event	36 months	4.95296	0.694865	No seroconversion event	At least 2 consecutive visits	Complete follow-up	No seroconversion or data missing	No conversion	No conversion	No conversion	No conversion	No conversion	No conversion	No conversion	No conversion					18.4257	0.563169	3.34107	0.565336	4.95296					1.26542	-0.249361	0.523886	-0.247693	0.694865
717	Female	12 months	13.0747	1.11643	18 months	1.70321	0.231269		24 months	4.63576	0.666121						36 months	11.4355	1.05825		At least 2 consecutive visits	Incomplete follow-up	No seroconversion or data missing	No conversion	No conversion			No conversion	No conversion							13.0747	1.70321	4.63576		11.4355					1.11643	0.231269	0.666121		1.05825
718	Female	12 months	13.0747	1.11643																	No consecutive f/u visits	Incomplete follow-up	No seroconversion or data missing													13.0747									1.11643
719	Male	12 months	13.0747	1.11643	18 months	1.19656	0.077936	No seroconversion event	24 months	1.716	0.234518	No seroconversion event	30 months	5.67241	0.753768	No seroconversion event	36 months	0.001	-3	No seroconversion event	At least 2 consecutive visits	Complete follow-up	No seroconversion or data missing	No conversion	No conversion	No conversion	No conversion	No conversion	No conversion	No conversion	No conversion					13.0747	1.19656	1.716	5.67241	0.001					1.11643	0.077936	0.234518	0.753768	-3
720	Male	12 months	20.6765	1.31548	18 months	5.45085	0.736464	No seroconversion event	24 months	25.8115	1.41181	Seroconversion event	30 months	4.16965	0.6201	No seroconversion event	36 months	2.23396	0.349075	No seroconversion event	At least 2 consecutive visits	Complete follow-up	Seroconversion observed	No conversion	Seroconversion	No conversion	No conversion	No conversion	Seroconversion	No conversion	No conversion					20.6765	5.45085	25.8115	4.16965	2.23396					1.31548	0.736464	1.41181	0.6201	0.349075
721	Female	12 months	27.0865	1.43275	18 months	6.19914	0.792331	No seroconversion event	24 months	3.80514	0.580371	No seroconversion event	30 months	0.398347	-0.399739	No seroconversion event	36 months	5.18244	0.714534	No seroconversion event	At least 2 consecutive visits	Complete follow-up	No seroconversion or data missing	No conversion	No conversion	No conversion	No conversion	No conversion	No conversion	No conversion	No conversion					27.0865	6.19914	3.80514	0.398347	5.18244					1.43275	0.792331	0.580371	-0.399739	0.714534
722	Male	12 months	8.32095	0.920173	18 months	1.61123	0.207158	No seroconversion event	24 months	5.56817	0.745713	No seroconversion event	30 months	0.307571	-0.512054	No seroconversion event	36 months	3.70632	0.568942	No seroconversion event	At least 2 consecutive visits	Complete follow-up	No seroconversion or data missing	No conversion	No conversion	No conversion	No conversion	No conversion	No conversion	No conversion	No conversion					8.32095	1.61123	5.56817	0.307572	3.70632					0.920173	0.207158	0.745713	-0.512054	0.568942
723	Female	12 months	8.18161	0.912839	18 months	2.67372	0.427115	No seroconversion event	24 months	1.20333	0.0803861	No seroconversion event	30 months	0.927077	-0.032884	No seroconversion event	36 months	10.3488	1.01489	Seroconversion event	At least 2 consecutive visits	Complete follow-up	Seroconversion observed	No conversion	No conversion	No conversion	Seroconversion	No conversion	No conversion	No conversion	Seroconversion					8.18161	2.67372	1.20333	0.927077	10.3488					0.912839	0.427115	0.0803861	-0.032884	1.01489
724	Female	12 months	21.3846	1.3301	18 months	4.30365	0.633837	No seroconversion event	24 months	5.02197	0.700874	No seroconversion event	30 months	15.7845	1.19823	No seroconversion event	36 months	26.9321	1.43027	No seroconversion event	At least 2 consecutive visits	Complete follow-up	No seroconversion or data missing	No conversion	No conversion	No conversion	No conversion	No conversion	No conversion	No conversion	No conversion					21.3846	4.30365	5.02197	15.7845	26.9321					1.3301	0.633837	0.700874	1.19823	1.43027
725	Male	12 months	15.9309	1.20224	18 months	1.41485	0.150709	No seroconversion event	24 months	11.7783	1.07108	Seroconversion event	30 months	0.423228	-0.373425	No seroconversion event	36 months	4.47636	0.650925	No seroconversion event	At least 2 consecutive visits	Complete follow-up	Seroconversion observed	No conversion	Seroconversion	No conversion	No conversion	No conversion	Seroconversion	No conversion	No conversion					15.9309	1.41485	11.7783	0.423228	4.47636					1.20224	0.150709	1.07108	-0.373425	0.650925
726	Male	12 months	20.6765	1.31548	18 months	3.23009	0.509215														At least 2 consecutive visits	Incomplete follow-up	No seroconversion or data missing	No conversion				No conversion								20.6765	3.23009								1.31548	0.509215
727	Female	12 months	6.53859	0.815484	18 months	3.6132	0.557892	No seroconversion event	24 months	4.87821	0.688261	No seroconversion event	30 months	4.66203	0.668575	No seroconversion event	36 months	5.47888	0.738692	No seroconversion event	At least 2 consecutive visits	Complete follow-up	No seroconversion or data missing	No conversion	No conversion	No conversion	No conversion	No conversion	No conversion	No conversion	No conversion					6.53859	3.6132	4.87821	4.66203	5.47888					0.815484	0.557892	0.688261	0.668575	0.738692
728	Male	12 months	2.11225	0.324746	18 months	1.41485	0.150709	No seroconversion event	24 months	2.29123	0.36007	No seroconversion event	30 months	0.760011	-0.11918	No seroconversion event	36 months	0.520315	-0.283733	No seroconversion event	At least 2 consecutive visits	Complete follow-up	No seroconversion or data missing	No conversion	No conversion	No conversion	No conversion	No conversion	No conversion	No conversion	No conversion					2.11225	1.41485	2.29123	0.760011	0.520315					0.324746	0.150709	0.36007	-0.11918	-0.283733
729	Female	12 months	19.1992	1.28328	18 months	2.11865	0.326059	No seroconversion event	24 months	6.89483	0.838524	No seroconversion event	30 months	0.410838	-0.386329	No seroconversion event	36 months	8.34911	0.92164	No seroconversion event	At least 2 consecutive visits	Complete follow-up	No seroconversion or data missing	No conversion	No conversion	No conversion	No conversion	No conversion	No conversion	No conversion	No conversion					19.1992	2.11865	6.89483	0.410838	8.34911					1.28328	0.326059	0.838524	-0.386329	0.92164
730	Male				18 months	1.55363	0.191349		24 months	4.87821	0.688261		30 months	4.95625	0.695153		36 months	9.83341	0.992704		At least 2 consecutive visits	Incomplete follow-up	No seroconversion or data missing		No conversion	No conversion	No conversion		No conversion	No conversion	No conversion						1.55363	4.87821	4.95625	9.83341						0.191349	0.688261	0.695153	0.992704
731	Male	12 months	21.3846	1.3301	18 months	4.88013	0.688432	No seroconversion event	24 months	5.02197	0.700874	No seroconversion event	30 months	0.621661	-0.206446	No seroconversion event	36 months	6.25996	0.796571	No seroconversion event	At least 2 consecutive visits	Complete follow-up	No seroconversion or data missing	No conversion	No conversion	No conversion	No conversion	No conversion	No conversion	No conversion	No conversion					21.3846	4.88013	5.02197	0.621661	6.25996					1.3301	0.688432	0.700874	-0.206446	0.796571
732	Female	12 months	17.6255	1.24614	18 months	3.61602	0.558231	No seroconversion event	24 months	4.10366	0.613172	No seroconversion event	30 months	0.804017	-0.0947349	No seroconversion event	36 months	4.76659	0.678208	No seroconversion event	At least 2 consecutive visits	Complete follow-up	No seroconversion or data missing	No conversion	No conversion	No conversion	No conversion	No conversion	No conversion	No conversion	No conversion					17.6255	3.61602	4.10366	0.804017	4.76659					1.24614	0.558231	0.613172	-0.0947349	0.678208
733	Female	12 months	0.217813	-0.661916	18 months	2.68312	0.42864	No seroconversion event	24 months	6.31829	0.8006	No seroconversion event	30 months	9.13844	0.960872	No seroconversion event	36 months	11.2843	1.05248	No seroconversion event	At least 2 consecutive visits	Complete follow-up	No seroconversion or data missing	No conversion	No conversion	No conversion	No conversion	No conversion	No conversion	No conversion	No conversion					0.217813	2.68312	6.31829	9.13844	11.2843					-0.661916	0.42864	0.8006	0.960872	1.05248
734	Female	12 months	6.53359	0.815152	18 months	10.5864	1.02475						30 months	9.7647	0.989659		36 months	18.7814	1.27373		At least 2 consecutive visits	Incomplete follow-up	No seroconversion or data missing	No conversion			No conversion	No conversion			No conversion					6.53359	10.5864		9.7647	18.7814					0.815152	1.02475		0.989659	1.27373
735	Female	12 months	15.6486	1.19448	18 months	6.05481	0.7821	No seroconversion event	24 months	8.72259	0.940646	No seroconversion event	30 months	21.7167	1.33679	No seroconversion event	36 months	7.71839	0.887527	No seroconversion event	At least 2 consecutive visits	Complete follow-up	No seroconversion or data missing	No conversion	No conversion	No conversion	No conversion	No conversion	No conversion	No conversion	No conversion					15.6486	6.05481	8.72259	21.7167	7.71839					1.19448	0.7821	0.940646	1.33679	0.887527
736	Female	12 months	45.924	1.66204	18 months	4.9173	0.691727	No seroconversion event	24 months	38.8757	1.58968	Seroconversion event	30 months	2.57532	0.410831	No seroconversion event	36 months	0.806201	-0.0935569	No seroconversion event	At least 2 consecutive visits	Complete follow-up	Seroconversion observed	No conversion	Seroconversion	No conversion	No conversion	No conversion	Seroconversion	No conversion	No conversion					45.924	4.9173	38.8757	2.57532	0.806201					1.66204	0.691726	1.58968	0.410831	-0.0935569
737	Female	12 months	32.9339	1.51764	18 months	40.0243	1.60232	No seroconversion event	24 months	11.7038	1.06833	No seroconversion event	30 months	9.10145	0.959111	No seroconversion event	36 months	10.365	1.01557	No seroconversion event	At least 2 consecutive visits	Complete follow-up	No seroconversion or data missing	No conversion	No conversion	No conversion	No conversion	No conversion	No conversion	No conversion	No conversion					32.9339	40.0243	11.7038	9.10145	10.365					1.51764	1.60232	1.06833	0.959111	1.01557
738	Female	12 months	3.31476	0.520452	18 months	106.918	2.02905	Seroconversion event	24 months	5.82639	0.7654	No seroconversion event	30 months	4.46055	0.649389	No seroconversion event	36 months	0.64051	-0.193474	No seroconversion event	At least 2 consecutive visits	Complete follow-up	Seroconversion observed	Seroconversion	No conversion	No conversion	No conversion	Seroconversion	No conversion	No conversion	No conversion					3.31476	106.918	5.82639	4.46055	0.64051					0.520452	2.02905	0.7654	0.649389	-0.193474
739	Female	12 months	0.537007	-0.27002	18 months	2.94347	0.468859	No seroconversion event	24 months	5.16265	0.712873	No seroconversion event	30 months	2.34779	0.370659	No seroconversion event	36 months	1.19658	0.0779406	No seroconversion event	At least 2 consecutive visits	Complete follow-up	No seroconversion or data missing	No conversion	No conversion	No conversion	No conversion	No conversion	No conversion	No conversion	No conversion					0.537007	2.94347	5.16265	2.34779	1.19658					-0.27002	0.468859	0.712873	0.370659	0.0779406
740	Female	12 months	0.92899	-0.0319888	18 months	6.06344	0.782719	No seroconversion event	24 months	5.6984	0.755753	No seroconversion event	30 months	4.56186	0.659142	No seroconversion event	36 months	4.35289	0.638778	No seroconversion event	At least 2 consecutive visits	Complete follow-up	No seroconversion or data missing	No conversion	No conversion	No conversion	No conversion	No conversion	No conversion	No conversion	No conversion					0.92899	6.06344	5.6984	4.56186	4.35289					-0.0319888	0.782719	0.755753	0.659142	0.638778
741	Male	12 months	3.04538	0.483641	18 months	1.68887	0.227597	No seroconversion event	24 months	0.001	-3	No seroconversion event	30 months	4.35807	0.639294	No seroconversion event	36 months	0.581608	-0.23537	No seroconversion event	At least 2 consecutive visits	Complete follow-up	No seroconversion or data missing	No conversion	No conversion	No conversion	No conversion	No conversion	No conversion	No conversion	No conversion					3.04538	1.68887	0.001	4.35807	0.581608					0.483641	0.227597	-3	0.639294	-0.23537
742	Male	12 months	1.37769	0.139151	18 months	1.44208	0.15899	No seroconversion event	24 months	6.19812	0.79226	No seroconversion event	30 months	3.25259	0.512229	No seroconversion event	36 months	0.235289	-0.628399	No seroconversion event	At least 2 consecutive visits	Complete follow-up	No seroconversion or data missing	No conversion	No conversion	No conversion	No conversion	No conversion	No conversion	No conversion	No conversion					1.37769	1.44208	6.19812	3.25259	0.235289					0.139151	0.15899	0.79226	0.512229	-0.628399
743	Female	12 months	1.25623	0.0990695	18 months	3.73845	0.572692	No seroconversion event	24 months	6.78253	0.831392	No seroconversion event	30 months	5.51982	0.741925	No seroconversion event	36 months	1.58356	0.199633	No seroconversion event	At least 2 consecutive visits	Complete follow-up	No seroconversion or data missing	No conversion	No conversion	No conversion	No conversion	No conversion	No conversion	No conversion	No conversion					1.25623	3.73845	6.78253	5.51982	1.58356					0.0990694	0.572692	0.831392	0.741925	0.199633
744	Male	12 months	3.2718	0.514787	18 months	3.61602	0.558231	No seroconversion event	24 months	7.54149	0.877457	No seroconversion event	30 months	4.46055	0.649389	No seroconversion event	36 months	0.752555	-0.123462	No seroconversion event	At least 2 consecutive visits	Complete follow-up	No seroconversion or data missing	No conversion	No conversion	No conversion	No conversion	No conversion	No conversion	No conversion	No conversion					3.2718	3.61602	7.54149	4.46055	0.752555					0.514787	0.558231	0.877457	0.649389	-0.123462
745	Female	12 months	0.670022	-0.173911	18 months	7.12564	0.852824	No seroconversion event	24 months	3.9179	0.593053	No seroconversion event	30 months	1.35727	0.132665	No seroconversion event	36 months	0.001	-3	No seroconversion event	At least 2 consecutive visits	Complete follow-up	No seroconversion or data missing	No conversion	No conversion	No conversion	No conversion	No conversion	No conversion	No conversion	No conversion					0.670022	7.12564	3.9179	1.35727	0.001					-0.173911	0.852824	0.593053	0.132665	-3
746	Male	12 months	2.77756	0.443664	18 months	4.9173	0.691727	No seroconversion event	24 months	23.7025	1.37479	Seroconversion event	30 months	4.76113	0.67771	No seroconversion event	36 months	1.58356	0.199633	No seroconversion event	At least 2 consecutive visits	Complete follow-up	Seroconversion observed	No conversion	Seroconversion	No conversion	No conversion	No conversion	Seroconversion	No conversion	No conversion					2.77756	4.9173	23.7025	4.76113	1.58356					0.443664	0.691726	1.37479	0.67771	0.199633
747	Male	12 months	0.37413	-0.426977	18 months	7.67782	0.885238	No seroconversion event	24 months	22.4644	1.35149	No seroconversion event	30 months	1.57205	0.196468	No seroconversion event	36 months	0.235289	-0.628399	No seroconversion event	At least 2 consecutive visits	Complete follow-up	No seroconversion or data missing	No conversion	No conversion	No conversion	No conversion	No conversion	No conversion	No conversion	No conversion					0.37413	7.67781	22.4644	1.57205	0.235289					-0.426977	0.885238	1.35149	0.196468	-0.628399
748	Male				18 months	0.001	-3		24 months	31.1355	1.49326		30 months	2.41092	0.382183		36 months	0.581608	-0.23537		At least 2 consecutive visits	Incomplete follow-up	Seroconversion observed		Seroconversion	No conversion	No conversion		Seroconversion	No conversion	No conversion						0.001	31.1355	2.41092	0.581608						-3	1.49326	0.382183	-0.23537
[truncated: 48 more columns]
